# Supplementary material for: Evolution of opposing regulatory interactions underlies the emergence of eukaryotic cell cycle checkpoints
Source: Sci Rep. 2021 May 27;11:11122. doi: 10.1038/s41598-021-90384-3 (PMC8159995; doi:10.1038/s41598-021-90384-3)
Supplement: Supplementary file 1 — Supplementary Information 1. [file 41598_2021_90384_MOESM1_ESM.xlsx]

## Sheet: Legends
	Sheet name
	presence-absence matrix	List of the 430 species with NCBI taxonomy IDs, higher taxonomic groups and the presence-abscence matrix therefor.
	ASR nodes	List of 22 ancestral state reconstructed (ASR) nodes with the number and list of included species.
	ASR results	Reconstructed ancestral states for ASR nodes. Likelihoods are provided as partitioned between presence (1) and absence(0).
	LRT result	The -log likelihood values of the Discrete:Independent and Discrete:Dependent models and the derived likelihood ratio test (LRT) results.
	Discrete model rate parameters

## Sheet: presence-absence matrix
Abbreviated names	Wee1	Cdc25	Cdk1	Chk1	Chk2	Cdc20	Mad1	Mad2	cks1	dfb2	Taxon.ID	Organism	Species	Genus	Family	Order	Class	Phylum	Kingdom	Superkingdom
Bosmutu	1	1	1	1	1	1	1	1	1	0	72004	Bos mutus	Bos mutus	Bos	Bovidae	Artiodactyla	Mammalia	Chordata	Metazoa	Eukaryota	Amorphea
Equucaba	1	1	1	1	1	1	0	1	1	0	9796	Equus caballus	Equus caballus	Equus	Equidae	Perissodactyla	Mammalia	Chordata	Metazoa	Eukaryota	Amorphea
Equuasin	1	1	1	1	1	1	1	1	1	0	83772	Equus asinus asinus	Equus asinus	Equus	Equidae	Perissodactyla	Mammalia	Chordata	Metazoa	Eukaryota	Amorphea
Ursumari	1	1	1	1	1	1	1	1	1	1	29073	Ursus maritimus	Ursus maritimus	Ursus	Ursidae	Carnivora	Mammalia	Chordata	Metazoa	Eukaryota	Amorphea
Mustputo	1	1	1	1	1	1	1	1	1	0	9669	Mustela putorius furo	Mustela putorius	Mustela	Mustelidae	Carnivora	Mammalia	Chordata	Metazoa	Eukaryota	Amorphea
Panttigr	1	1	1	1	1	1	0	1	1	0	74533	Panthera tigris altaica	Panthera tigris	Panthera	Felidae	Carnivora	Mammalia	Chordata	Metazoa	Eukaryota	Amorphea
Felicatu	1	1	1	1	1	1	1	1	1	0	9685	Felis catus	Felis catus	Felis	Felidae	Carnivora	Mammalia	Chordata	Metazoa	Eukaryota	Amorphea
Ptervamp	0	1	0	1	1	1	0	1	1	1	132908	Pteropus vampyrus	Pteropus vampyrus	Pteropus	Pteropodidae	Chiroptera	Mammalia	Chordata	Metazoa	Eukaryota	Amorphea
Chlosaba	1	1	1	1	1	1	0	1	1	0	60711	Chlorocebus sabaeus	Chlorocebus sabaeus	Chlorocebus	Cercopithecidae	Primates	Mammalia	Chordata	Metazoa	Eukaryota	Amorphea
Rhinbiet	1	1	1	0	1	1	0	1	1	1	61621	Rhinopithecus bieti	Rhinopithecus bieti	Rhinopithecus	Cercopithecidae	Primates	Mammalia	Chordata	Metazoa	Eukaryota	Amorphea
Rhinroxe	1	1	1	0	1	1	0	1	1	0	61622	Rhinopithecus roxellana	Rhinopithecus roxellana	Rhinopithecus	Cercopithecidae	Primates	Mammalia	Chordata	Metazoa	Eukaryota	Amorphea
Gorigori	1	1	1	1	1	1	0	1	1	0	9595	Gorilla gorilla gorilla	Gorilla gorilla	Gorilla	Hominidae	Primates	Mammalia	Chordata	Metazoa	Eukaryota	Amorphea
Pongabel	1	1	1	1	1	1	0	1	1	1	9601	Pongo abelii	Pongo abelii	Pongo	Hominidae	Primates	Mammalia	Chordata	Metazoa	Eukaryota	Amorphea
Nomaleuc	1	1	1	1	1	1	0	1	1	0	61853	Nomascus leucogenys	Nomascus leucogenys	Nomascus	Hylobatidae	Primates	Mammalia	Chordata	Metazoa	Eukaryota	Amorphea
Aotunanc	1	1	1	1	1	1	0	1	1	0	37293	Aotus nancymaae	Aotus nancymaae	Aotus	Aotidae	Primates	Mammalia	Chordata	Metazoa	Eukaryota	Amorphea
Saimboli	1	1	1	1	1	1	0	1	1	0	39432	Saimiri boliviensis boliviensis	Saimiri boliviensis	Saimiri	Cebidae	Primates	Mammalia	Chordata	Metazoa	Eukaryota	Amorphea
Carlsyri	1	1	1	1	1	1	1	1	1	0	1868482	Carlito syrichta	Carlito syrichta	Carlito	Tarsiidae	Primates	Mammalia	Chordata	Metazoa	Eukaryota	Amorphea
Micrmuri	1	1	1	0	1	1	1	1	1	1	30608	Microcebus murinus	Microcebus murinus	Microcebus	Cheirogaleidae	Primates	Mammalia	Chordata	Metazoa	Eukaryota	Amorphea
Musspre	1	1	1	1	1	1	1	1	1	0	10096	Mus spretus	Mus spretus	Mus	Muridae	Rodentia	Mammalia	Chordata	Metazoa	Eukaryota	Amorphea
Muscaro	1	1	1	1	1	1	1	1	1	1	10089	Mus caroli	Mus caroli	Mus	Muridae	Rodentia	Mammalia	Chordata	Metazoa	Eukaryota	Amorphea
Muspaha	1	1	1	1	1	1	1	1	1	1	10093	Mus pahari	Mus pahari	Mus	Muridae	Rodentia	Mammalia	Chordata	Metazoa	Eukaryota	Amorphea
Cricgris	1	1	1	1	1	1	1	1	1	1	10029	Cricetulus griseus	Cricetulus griseus	Cricetulus	Cricetidae	Rodentia	Mammalia	Chordata	Metazoa	Eukaryota	Amorphea
Nanngali	1	1	1	1	1	1	1	1	1	0	1026970	Nannospalax galili	Nannospalax galili	Nannospalax	Spalacidae	Rodentia	Mammalia	Chordata	Metazoa	Eukaryota	Amorphea
Octodegu	1	1	1	1	1	1	1	1	1	0	10160	Octodon degus	Octodon degus	Octodon	Octodontidae	Rodentia	Mammalia	Chordata	Metazoa	Eukaryota	Amorphea
Chinlani	1	1	1	1	1	1	1	1	1	0	34839	Chinchilla lanigera	Chinchilla lanigera	Chinchilla	Chinchillidae	Rodentia	Mammalia	Chordata	Metazoa	Eukaryota	Amorphea
Caviporc	1	1	0	1	1	1	1	1	1	1	10141	Cavia porcellus	Cavia porcellus	Cavia	Caviidae	Rodentia	Mammalia	Chordata	Metazoa	Eukaryota	Amorphea
Fukodama	1	1	1	1	1	1	1	1	1	0	885580	Fukomys damarensis	Fukomys damarensis	Fukomys	Bathyergidae	Rodentia	Mammalia	Chordata	Metazoa	Eukaryota	Amorphea
Heteglab	1	1	0	1	1	1	1	1	1	0	10181	Heterocephalus glaber	Heterocephalus glaber	Heterocephalus	Bathyergidae	Rodentia	Mammalia	Chordata	Metazoa	Eukaryota	Amorphea
Dasynove	1	1	1	1	1	1	0	1	1	0	9361	Dasypus novemcinctus	Dasypus novemcinctus	Dasypus	Dasypodidae	Cingulata	Mammalia	Chordata	Metazoa	Eukaryota	Amorphea
Sarcharr	1	1	1	1	1	1	1	1	1	0	9305	Sarcophilus harrisii	Sarcophilus harrisii	Sarcophilus	Dasyuridae	Dasyuromorphia	Mammalia	Chordata	Metazoa	Eukaryota	Amorphea
Monodome	1	1	1	1	1	0	1	1	1	1	13616	Monodelphis domestica	Monodelphis domestica	Monodelphis	Didelphidae	Didelphimorphia	Mammalia	Chordata	Metazoa	Eukaryota	Amorphea
Taengutt	1	0	1	1	1	1	1	1	1	1	59729	Taeniopygia guttata	Taeniopygia guttata	Taeniopygia	Estrildidae	Passeriformes	Aves	Chordata	Metazoa	Eukaryota	Amorphea
Cotujapo	1	1	1	1	1	1	1	1	1	0	93934	Coturnix japonica	Coturnix japonica	Coturnix	Phasianidae	Galliformes	Aves	Chordata	Metazoa	Eukaryota	Amorphea
Dromnova	1	1	1	0	1	1	1	1	1	0	8790	Dromaius novaehollandiae	Dromaius novaehollandiae	Dromaius	Dromaiidae	Casuariiformes	Aves	Chordata	Metazoa	Eukaryota	Amorphea
Crocporo	1	1	1	1	1	1	1	1	1	0	8502	Crocodylus porosus	Crocodylus porosus	Crocodylus	Crocodylidae	Crocodylia		Chordata	Metazoa	Eukaryota	Amorphea
Gophagas	1	1	1	1	0	1	0	1	1	0	38772	Gopherus agassizii	Gopherus agassizii	Gopherus	Testudinidae	Testudines		Chordata	Metazoa	Eukaryota	Amorphea
Chrypict	1	1	1	1	1	1	1	1	1	1	8478	Chrysemys picta bellii	Chrysemys picta	Chrysemys	Emydidae	Testudines		Chordata	Metazoa	Eukaryota	Amorphea
Xenotrop	1	0	1	1	1	1	1	1	1	0	8364	Xenopus tropicalis	Xenopus tropicalis	Xenopus	Pipidae	Anura	Amphibia	Chordata	Metazoa	Eukaryota	Amorphea
Poecform	1	1	1	1	1	1	1	1	1	0	48698	Poecilia formosa	Poecilia formosa	Poecilia	Poeciliidae	Cyprinodontiformes	Actinopteri	Chordata	Metazoa	Eukaryota	Amorphea
Poeclati	0	1	1	1	1	1	1	1	1	0	48699	Poecilia latipinna	Poecilia latipinna	Poecilia	Poeciliidae	Cyprinodontiformes	Actinopteri	Chordata	Metazoa	Eukaryota	Amorphea
Xiphcouc	1	0	1	1	1	1	1	1	1	0	32473	Xiphophorus couchianus	Xiphophorus couchianus	Xiphophorus	Poeciliidae	Cyprinodontiformes	Actinopteri	Chordata	Metazoa	Eukaryota	Amorphea
Xiphmacu	1	1	1	1	1	1	1	1	1	0	8083	Xiphophorus maculatus	Xiphophorus maculatus	Xiphophorus	Poeciliidae	Cyprinodontiformes	Actinopteri	Chordata	Metazoa	Eukaryota	Amorphea
Gambaffi	1	1	1	1	1	1	1	1	1	0	33528	Gambusia affinis	Gambusia affinis	Gambusia	Poeciliidae	Cyprinodontiformes	Actinopteri	Chordata	Metazoa	Eukaryota	Amorphea
Oryzlati	1	1	0	1	1	1	1	0	1	1	8090	Oryzias latipes	Oryzias latipes	Oryzias	Adrianichthyidae	Beloniformes	Actinopteri	Chordata	Metazoa	Eukaryota	Amorphea
Oryzmela	1	1	1	1	0	1	1	1	1	1	30732	Oryzias melastigma	Oryzias melastigma	Oryzias	Adrianichthyidae	Beloniformes	Actinopteri	Chordata	Metazoa	Eukaryota	Amorphea
Maylzebr	1	1	1	1	1	1	1	1	1	1	106582	Maylandia zebra	Maylandia zebra	Maylandia	Cichlidae	Cichliformes	Actinopteri	Chordata	Metazoa	Eukaryota	Amorphea
Astacall	1	1	1	1	1	1	1	1	1	1	8154	Astatotilapia calliptera	Astatotilapia calliptera	Astatotilapia	Cichlidae	Cichliformes	Actinopteri	Chordata	Metazoa	Eukaryota	Amorphea
Haplburt	1	1	1	1	1	1	1	0	1	1	8153	Haplochromis burtoni	Haplochromis burtoni	Haplochromis	Cichlidae	Cichliformes	Actinopteri	Chordata	Metazoa	Eukaryota	Amorphea
Pundnyer	1	1	1	1	1	1	1	1	1	1	303518	Pundamilia nyererei	Pundamilia nyererei	Pundamilia	Cichlidae	Cichliformes	Actinopteri	Chordata	Metazoa	Eukaryota	Amorphea
Neolbric	1	1	0	1	0	1	1	1	1	1	32507	Neolamprologus brichardi	Neolamprologus brichardi	Neolamprologus	Cichlidae	Cichliformes	Actinopteri	Chordata	Metazoa	Eukaryota	Amorphea
Amphcitr	1	1	1	1	1	1	1	1	1	0	61819	Amphilophus citrinellus	Amphilophus citrinellus	Amphilophus	Cichlidae	Cichliformes	Actinopteri	Chordata	Metazoa	Eukaryota	Amorphea
Amphperc	1	1	1	1	1	1	1	1	1	0	161767	Amphiprion percula	Amphiprion percula	Amphiprion	Pomacentridae		Actinopteri	Chordata	Metazoa	Eukaryota	Amorphea
Amphocel	1	1	1	1	1	1	1	1	1	0	80972	Amphiprion ocellaris	Amphiprion ocellaris	Amphiprion	Pomacentridae		Actinopteri	Chordata	Metazoa	Eukaryota	Amorphea
Scopmaxi	1	1	1	1	1	1	1	1	1	1	52904	Scophthalmus maximus	Scophthalmus maximus	Scophthalmus	Scophthalmidae	Pleuronectiformes	Actinopteri	Chordata	Metazoa	Eukaryota	Amorphea
Cynosemi	1	1	1	1	1	1	1	1	1	1	244447	Cynoglossus semilaevis	Cynoglossus semilaevis	Cynoglossus	Cynoglossidae	Pleuronectiformes	Actinopteri	Chordata	Metazoa	Eukaryota	Amorphea
Seridume	1	1	1	1	1	1	1	1	1	1	41447	Seriola dumerili	Seriola dumerili	Seriola	Carangidae	Carangiformes	Actinopteri	Chordata	Metazoa	Eukaryota	Amorphea
Serilala	1	1	1	1	1	1	1	1	1	1	1841481	Seriola lalandi dorsalis	Seriola lalandi	Seriola	Carangidae	Carangiformes	Actinopteri	Chordata	Metazoa	Eukaryota	Amorphea
Latecalc	1	1	1	1	1	1	1	1	1	1	8187	Lates calcarifer	Lates calcarifer	Lates	Centropomidae		Actinopteri	Chordata	Metazoa	Eukaryota	Amorphea
Anabtest	1	1	1	1	1	1	1	1	1	0	64144	Anabas testudineus	Anabas testudineus	Anabas	Anabantidae	Anabantiformes	Actinopteri	Chordata	Metazoa	Eukaryota	Amorphea
Mastarma	1	1	1	1	1	1	1	1	1	1	205130	Mastacembelus armatus	Mastacembelus armatus	Mastacembelus	Mastacembelidae	Synbranchiformes	Actinopteri	Chordata	Metazoa	Eukaryota	Amorphea
Monoalbu	1	1	1	1	1	1	1	1	1	1	43700	Monopterus albus	Monopterus albus	Monopterus	Synbranchidae	Synbranchiformes	Actinopteri	Chordata	Metazoa	Eukaryota	Amorphea
Tetrnigr	1	1	1	1	1	1	1	1	0	1	99883	Tetraodon nigroviridis	Tetraodon nigroviridis	Tetraodon	Tetraodontidae	Tetraodontiformes	Actinopteri	Chordata	Metazoa	Eukaryota	Amorphea
Molamola	1	1	1	1	1	1	1	1	1	1	94237	Mola mola	Mola mola	Mola	Molidae	Tetraodontiformes	Actinopteri	Chordata	Metazoa	Eukaryota	Amorphea
Labrberg	1	1	1	1	1	1	1	1	1	1	56723	Labrus bergylta	Labrus bergylta	Labrus	Labridae	Labriformes	Actinopteri	Chordata	Metazoa	Eukaryota	Amorphea
Hippcome	0	1	1	1	1	1	1	1	1	0	109280	Hippocampus comes	Hippocampus comes	Hippocampus	Syngnathidae	Syngnathiformes	Actinopteri	Chordata	Metazoa	Eukaryota	Amorphea
Perimagn	1	1	1	1	1	1	1	1	1	1	409849	Periophthalmus magnuspinnatus	Periophthalmus magnuspinnatus	Periophthalmus	Gobiidae	Gobiiformes	Actinopteri	Chordata	Metazoa	Eukaryota	Amorphea
Esoxluci	1	0	1	1	1	1	0	1	1	1	8010	Esox lucius	Esox lucius	Esox	Esocidae	Esociformes	Actinopteri	Chordata	Metazoa	Eukaryota	Amorphea
Ictapunc	1	1	1	1	1	1	0	1	1	1	7998	Ictalurus punctatus	Ictalurus punctatus	Ictalurus	Ictaluridae	Siluriformes	Actinopteri	Chordata	Metazoa	Eukaryota	Amorphea
Elecelec	1	1	1	1	1	1	1	1	1	1	8005	Electrophorus electricus	Electrophorus electricus	Electrophorus	Gymnotidae	Gymnotiformes	Actinopteri	Chordata	Metazoa	Eukaryota	Amorphea
Astymexi	1	1	1	1	1	1	1	1	1	1	7994	Astyanax mexicanus	Astyanax mexicanus	Astyanax	Characidae	Characiformes	Actinopteri	Chordata	Metazoa	Eukaryota	Amorphea
Pygonatt	1	1	1	1	1	1	1	1	1	1	42514	Pygocentrus nattereri	Pygocentrus nattereri	Pygocentrus	Serrasalmidae	Characiformes	Actinopteri	Chordata	Metazoa	Eukaryota	Amorphea
Danireri	1	1	1	1	1	1	0	1	1	1	7955	Danio rerio	Danio rerio	Danio	Cyprinidae	Cypriniformes	Actinopteri	Chordata	Metazoa	Eukaryota	Amorphea
Paraking	0	1	1	1	1	1	1	1	1	1	1676925	Paramormyrops kingsleyae	Paramormyrops kingsleyae	Paramormyrops	Mormyridae	Osteoglossiformes	Actinopteri	Chordata	Metazoa	Eukaryota	Amorphea
Scleform	1	0	1	1	1	1	0	1	1	1	113540	Scleropages formosus	Scleropages formosus	Scleropages	Osteoglossidae	Osteoglossiformes	Actinopteri	Chordata	Metazoa	Eukaryota	Amorphea
Lepiocul	1	1	1	1	1	1	1	1	1	1	7918	Lepisosteus oculatus	Lepisosteus oculatus	Lepisosteus	Lepisosteidae	Semionotiformes	Actinopteri	Chordata	Metazoa	Eukaryota	Amorphea
Callmili	1	1	1	1	1	1	1	1	1	1	7868	Callorhinchus milii	Callorhinchus milii	Callorhinchus	Callorhinchidae	Chimaeriformes	Chondrichthyes	Chordata	Metazoa	Eukaryota	Amorphea
Stropurp	1	1	1	1	1	1	0	1	0	0	7668	Strongylocentrotus purpuratus	Strongylocentrotus purpuratus	Strongylocentrotus	Strongylocentrotidae	Echinoida	Echinoidea	Echinodermata	Metazoa	Eukaryota	Amorphea
Drossech	1	1	1	1	1	1	1	1	1	1	7238	Drosophila sechellia	Drosophila sechellia	Drosophila	Drosophilidae	Diptera	Insecta	Arthropoda	Metazoa	Eukaryota	Amorphea
Drossimu	1	1	1	1	1	1	1	1	1	0	7240	Drosophila simulans	Drosophila simulans	Drosophila	Drosophilidae	Diptera	Insecta	Arthropoda	Metazoa	Eukaryota	Amorphea
Drosmela	1	1	1	1	1	1	1	1	1	0	7227	Drosophila melanogaster	Drosophila melanogaster	Drosophila	Drosophilidae	Diptera	Insecta	Arthropoda	Metazoa	Eukaryota	Amorphea
Droserec	1	1	1	1	1	1	1	1	1	1	7220	Drosophila erecta	Drosophila erecta	Drosophila	Drosophilidae	Diptera	Insecta	Arthropoda	Metazoa	Eukaryota	Amorphea
Drosyaku	1	1	1	1	1	1	1	1	1	0	7245	Drosophila yakuba	Drosophila yakuba	Drosophila	Drosophilidae	Diptera	Insecta	Arthropoda	Metazoa	Eukaryota	Amorphea
Drosanan	1	1	1	1	1	1	1	1	1	1	7217	Drosophila ananassae	Drosophila ananassae	Drosophila	Drosophilidae	Diptera	Insecta	Arthropoda	Metazoa	Eukaryota	Amorphea
Drospers	1	0	1	1	1	1	1	1	1	1	7234	Drosophila persimilis	Drosophila persimilis	Drosophila	Drosophilidae	Diptera	Insecta	Arthropoda	Metazoa	Eukaryota	Amorphea
Drospseu	1	1	1	1	1	1	1	1	1	1	46245	Drosophila pseudoobscura pseudoobscura	Drosophila pseudoobscura	Drosophila	Drosophilidae	Diptera	Insecta	Arthropoda	Metazoa	Eukaryota	Amorphea
Droswill	1	0	0	1	1	1	0	1	1	1	7260	Drosophila willistoni	Drosophila willistoni	Drosophila	Drosophilidae	Diptera	Insecta	Arthropoda	Metazoa	Eukaryota	Amorphea
Drosgrim	1	1	1	1	1	1	1	1	1	1	7222	Drosophila grimshawi	Drosophila grimshawi	Drosophila	Drosophilidae	Diptera	Insecta	Arthropoda	Metazoa	Eukaryota	Amorphea
Lucicupr	1	1	1	1	1	1	1	0	1	1	7375	Lucilia cuprina	Lucilia cuprina	Lucilia	Calliphoridae	Diptera	Insecta	Arthropoda	Metazoa	Eukaryota	Amorphea
Mayedest	1	1	1	1	0	0	1	1	1	0	39758	Mayetiola destructor	Mayetiola destructor	Mayetiola	Cecidomyiidae	Diptera	Insecta	Arthropoda	Metazoa	Eukaryota	Amorphea
Anopdarl	1	1	1	1	1	1	0	1	1	1	43151	Anopheles darlingi	Anopheles darlingi	Anopheles	Culicidae	Diptera	Insecta	Arthropoda	Metazoa	Eukaryota	Amorphea
Belganta	1	1	1	1	1	1	0	1	1	1	315563	Belgica antarctica	Belgica antarctica	Belgica	Chironomidae	Diptera	Insecta	Arthropoda	Metazoa	Eukaryota	Amorphea
Bombmori	1	1	1	1	1	1	0	1	1	1	7091	Bombyx mori	Bombyx mori	Bombyx	Bombycidae	Lepidoptera	Insecta	Arthropoda	Metazoa	Eukaryota	Amorphea
Dendpond	1	1	1	1	1	1	1	1	1	0	77166	Dendroctonus ponderosae	Dendroctonus ponderosae	Dendroctonus	Curculionidae	Coleoptera	Insecta	Arthropoda	Metazoa	Eukaryota	Amorphea
Anopglab	1	1	1	1	1	1	1	1	1	1	217634	Anoplophora glabripennis	Anoplophora glabripennis	Anoplophora	Cerambycidae	Coleoptera	Insecta	Arthropoda	Metazoa	Eukaryota	Amorphea
Tribcast	1	1	1	1	1	1	1	1	1	1	7070	Tribolium castaneum	Tribolium castaneum	Tribolium	Tenebrionidae	Coleoptera	Insecta	Arthropoda	Metazoa	Eukaryota	Amorphea
Attaceph	1	1	1	1	1	1	1	1	1	1	12957	Atta cephalotes	Atta cephalotes	Atta	Formicidae	Hymenoptera	Insecta	Arthropoda	Metazoa	Eukaryota	Amorphea
Soleinvi	1	1	1	1	1	1	1	1	1	1	13686	Solenopsis invicta	Solenopsis invicta	Solenopsis	Formicidae	Hymenoptera	Insecta	Arthropoda	Metazoa	Eukaryota	Amorphea
Bombimpa	1	1	1	1	1	1	0	1	1	1	132113	Bombus impatiens	Bombus impatiens	Bombus	Apidae	Hymenoptera	Insecta	Arthropoda	Metazoa	Eukaryota	Amorphea
Nasovitr	1	1	1	0	1	1	0	1	1	1	7425	Nasonia vitripennis	Nasonia vitripennis	Nasonia	Pteromalidae	Hymenoptera	Insecta	Arthropoda	Metazoa	Eukaryota	Amorphea
Rhodprol	1	1	1	1	1	1	1	1	1	0	13249	Rhodnius prolixus	Rhodnius prolixus	Rhodnius	Reduviidae	Hemiptera	Insecta	Arthropoda	Metazoa	Eukaryota	Amorphea
Acyrpisu	1	1	1	1	1	1	1	1	1	1	7029	Acyrthosiphon pisum	Acyrthosiphon pisum	Acyrthosiphon	Aphididae	Hemiptera	Insecta	Arthropoda	Metazoa	Eukaryota	Amorphea
Orchcinc	0	1	0	1	0	1	0	1	0	1	48709	Orchesella cincta	Orchesella cincta	Orchesella	Entomobryidae	Entomobryomorpha	Collembola	Arthropoda	Metazoa	Eukaryota	Amorphea
Daphpule	1	1	1	1	1	1	1	1	1	1	6669	Daphnia pulex	Daphnia pulex	Daphnia	Daphniidae	Diplostraca	Branchiopoda	Arthropoda	Metazoa	Eukaryota	Amorphea
Tetrurti	0	1	1	0	0	1	0	1	1	1	32264	Tetranychus urticae	Tetranychus urticae	Tetranychus	Tetranychidae	Trombidiformes	Arachnida	Arthropoda	Metazoa	Eukaryota	Amorphea
Sarcscab	0	1	1	1	0	1	0	1	1	0	52283	Sarcoptes scabiei	Sarcoptes scabiei	Sarcoptes	Sarcoptidae	Sarcoptiformes	Arachnida	Arthropoda	Metazoa	Eukaryota	Amorphea
Stegmimo	1	1	0	1	0	1	1	1	1	0	407821	Stegodyphus mimosarum	Stegodyphus mimosarum	Stegodyphus	Eresidae	Araneae	Arachnida	Arthropoda	Metazoa	Eukaryota	Amorphea
Strimari	1	0	1	1	1	1	0	1	1	0	126957	Strigamia maritima	Strigamia maritima	Strigamia	Linotaeniidae	Geophilomorpha	Chilopoda	Arthropoda	Metazoa	Eukaryota	Amorphea
Caenrema	0	1	1	1	1	0	0	1	1	1	31234	Caenorhabditis remanei	Caenorhabditis remanei	Caenorhabditis	Rhabditidae	Rhabditida	Chromadorea	Nematoda	Metazoa	Eukaryota	Amorphea
Caenbrig	0	1	1	1	1	0	0	1	1	1	6238	Caenorhabditis briggsae	Caenorhabditis briggsae	Caenorhabditis	Rhabditidae	Rhabditida	Chromadorea	Nematoda	Metazoa	Eukaryota	Amorphea
Caeneleg	0	1	1	1	1	0	0	1	1	1	6239	Caenorhabditis elegans	Caenorhabditis elegans	Caenorhabditis	Rhabditidae	Rhabditida	Chromadorea	Nematoda	Metazoa	Eukaryota	Amorphea
Prispaci	0	1	1	1	0	1	0	1	1	1	54126	Pristionchus pacificus	Pristionchus pacificus	Pristionchus	Neodiplogasteridae	Rhabditida	Chromadorea	Nematoda	Metazoa	Eukaryota	Amorphea
Loaloa	0	1	1	1	0	1	0	1	1	1	7209	Loa loa	Loa loa	Loa	Onchocercidae	Rhabditida	Chromadorea	Nematoda	Metazoa	Eukaryota	Amorphea
Onchvolv	0	1	1	1	0	1	0	1	1	1	6282	Onchocerca volvulus	Onchocerca volvulus	Onchocerca	Onchocercidae	Rhabditida	Chromadorea	Nematoda	Metazoa	Eukaryota	Amorphea
Stroratt	0	1	1	1	0	0	0	1	1	1	34506	Strongyloides ratti	Strongyloides ratti	Strongyloides	Strongyloididae	Rhabditida	Chromadorea	Nematoda	Metazoa	Eukaryota	Amorphea
Tricspir	1	0	1	1	1	0	0	1	1	1	6334	Trichinella spiralis	Trichinella spiralis	Trichinella	Trichinellidae	Trichinellida	Enoplea	Nematoda	Metazoa	Eukaryota	Amorphea
Schimans	0	0	1	0	1	1	0	1	1	0	6183	Schistosoma mansoni	Schistosoma mansoni	Schistosoma	Schistosomatidae	Strigeidida	Trematoda	Platyhelminthes	Metazoa	Eukaryota	Amorphea
Lottgiga	1	0	1	1	1	1	0	1	1	0	225164	Lottia gigantea	Lottia gigantea	Lottia	Lottiidae		Gastropoda	Mollusca	Metazoa	Eukaryota	Amorphea
Octobima	1	1	1	1	1	1	0	1	1	1	37653	Octopus bimaculoides	Octopus bimaculoides	Octopus	Octopodidae	Octopoda	Cephalopoda	Mollusca	Metazoa	Eukaryota	Amorphea
Helorobu	1	0	1	1	0	0	0	1	1	1	6412	Helobdella robusta	Helobdella robusta	Helobdella	Glossiphoniidae	Hirudinida	Clitellata	Annelida	Metazoa	Eukaryota	Amorphea
Capitele	1	0	1	1	1	1	0	1	1	1	283909	Capitella teleta	Capitella teleta	Capitella	Capitellidae	Capitellida	Polychaeta	Annelida	Metazoa	Eukaryota	Amorphea
Nemavect	1	1	1	1	1	1	1	1	0	0	45351	Nematostella vectensis	Nematostella vectensis	Nematostella	Edwardsiidae	Actiniaria	Anthozoa	Cnidaria	Metazoa	Eukaryota	Amorphea
Tricadha	0	1	1	1	1	1	1	1	1	0	10228	Trichoplax adhaerens	Trichoplax adhaerens	Trichoplax	Trichoplacidae			Placozoa	Metazoa	Eukaryota	Amorphea
Mnemleid	1	0	1	1	0	1	0	1	1	0	27923	Mnemiopsis leidyi	Mnemiopsis leidyi	Mnemiopsis	Bolinopsidae	Lobata	Tentaculata	Ctenophora	Metazoa	Eukaryota	Amorphea
Amphquee	1	1	1	1	1	0	0	0	1	0	400682	Amphimedon queenslandica	Amphimedon queenslandica	Amphimedon	Niphatidae	Haplosclerida	Demospongiae	Porifera	Metazoa	Eukaryota	Amorphea
Salprose	1	1	1	1	0	1	1	1	1	0	946362	Salpingoeca rosetta	Salpingoeca rosetta	Salpingoeca	Salpingoecidae	Craspedida	Choanoflagellata			Eukaryota	Amorphea
Galma1	0	1	1	1	1	1	0	1	1	0	685588	Galerina marginata CBS 339.88	Galerina marginata	Galerina	Strophariaceae	Agaricales	Agaricomycetes	Basidiomycota	Fungi	Eukaryota	Amorphea
Hypsu1	0	1	1	1	1	0	0	1	1	0	945553	Hypholoma sublateritium FD-334 SS-4	Hypholoma sublateritium	Hypholoma	Strophariaceae	Agaricales	Agaricomycetes	Basidiomycota	Fungi	Eukaryota	Amorphea
Hebcy2	0	1	1	1	1	1	0	1	1	0	686832	Hebeloma cylindrosporum h7	Hebeloma cylindrosporum	Hebeloma	Cortinariaceae	Agaricales	Agaricomycetes	Basidiomycota	Fungi	Eukaryota	Amorphea
Copci	0	1	1	1	1	0	0	1	1	0	1132390	Coprinopsis cinerea AmutBmut pab1-1	Coprinopsis cinerea	Coprinopsis	Psathyrellaceae	Agaricales	Agaricomycetes	Basidiomycota	Fungi	Eukaryota	Amorphea
Lacbi2	0	1	1	1	1	0	0	1	1	0	980499	Laccaria bicolor N203	Laccaria bicolor	Laccaria	Tricholomataceae	Agaricales	Agaricomycetes	Basidiomycota	Fungi	Eukaryota	Amorphea
Lacam2	0	1	1	1	1	0	0	1	1	0	1095629	Laccaria amethystina LaAM-08-1	Laccaria amethystina	Laccaria	Tricholomataceae	Agaricales	Agaricomycetes	Basidiomycota	Fungi	Eukaryota	Amorphea
Agabi	0	1	1	1	1	0	0	1	0	0	936046	Agaricus bisporus var. bisporus H97	Agaricus bisporus	Agaricus	Agaricaceae	Agaricales	Agaricomycetes	Basidiomycota	Fungi	Eukaryota	Amorphea
Amamu1	0	1	1	1	1	0	0	1	1	0	946122	Amanita muscaria Koide BX008	Amanita muscaria	Amanita	Amanitaceae	Agaricales	Agaricomycetes	Basidiomycota	Fungi	Eukaryota	Amorphea
Armcep1	0	0	1	1	1	0	0	1	1	0	47426	Armillaria cepistipes	Armillaria cepistipes	Armillaria	Physalacriaceae	Agaricales	Agaricomycetes	Basidiomycota	Fungi	Eukaryota	Amorphea
Gymlu1	0	1	1	1	1	1	0	1	0	0	944289	Gymnopus luxurians FD-317 M1	Gymnopus luxurians	Gymnopus	Omphalotaceae	Agaricales	Agaricomycetes	Basidiomycota	Fungi	Eukaryota	Amorphea
Paxin1	0	0	1	1	1	0	0	1	1	0	664439	Paxillus involutus ATCC 200175	Paxillus involutus	Paxillus	Paxillaceae	Boletales	Agaricomycetes	Basidiomycota	Fungi	Eukaryota	Amorphea
Hydpi2	0	1	1	1	1	1	0	1	1	0	994086	Hydnomerulius pinastri MD-312	Hydnomerulius pinastri	Hydnomerulius	Paxillaceae	Boletales	Agaricomycetes	Basidiomycota	Fungi	Eukaryota	Amorphea
Sclci1	0	1	1	1	1	1	0	1	1	0	1036808	Scleroderma citrinum Foug A	Scleroderma citrinum	Scleroderma	Sclerodermataceae	Boletales	Agaricomycetes	Basidiomycota	Fungi	Eukaryota	Amorphea
Suibr2	0	1	1	1	1	0	0	1	1	0	1400700	Suillus brevipes Sb2	Suillus brevipes	Suillus	Suillaceae	Boletales	Agaricomycetes	Basidiomycota	Fungi	Eukaryota	Amorphea
Suilu4	0	1	1	1	1	1	0	1	1	0	930992	Suillus luteus UH-Slu-Lm8-n1	Suillus luteus	Suillus	Suillaceae	Boletales	Agaricomycetes	Basidiomycota	Fungi	Eukaryota	Amorphea
Rhives1	0	1	1	1	1	1	0	1	1	0	180088	Rhizopogon vesiculosus	Rhizopogon vesiculosus	Rhizopogon	Rhizopogonaceae	Boletales	Agaricomycetes	Basidiomycota	Fungi	Eukaryota	Amorphea
Conpu1	0	1	1	1	1	1	0	1	1	0	741705	Coniophora puteana RWD-64-598 SS2	Coniophora puteana	Coniophora	Coniophoraceae	Boletales	Agaricomycetes	Basidiomycota	Fungi	Eukaryota	Amorphea
SerlaS7	0	1	1	1	1	1	0	1	1	0	578457	Serpula lacrymans var. lacrymans S7.9	Serpula lacrymans	Serpula	Serpulaceae	Boletales	Agaricomycetes	Basidiomycota	Fungi	Eukaryota	Amorphea
Pilcr1	0	1	1	1	1	0	0	1	1	0	765440	Piloderma croceum F 1598	Piloderma croceum	Piloderma	Atheliaceae	Atheliales	Agaricomycetes	Basidiomycota	Fungi	Eukaryota	Amorphea
Daequ1	0	1	1	1	1	0	0	1	1	0	1314783	Daedalea quercina L-15889	Daedalea quercina	Daedalea	Fomitopsidaceae	Polyporales	Agaricomycetes	Basidiomycota	Fungi	Eukaryota	Amorphea
PosplRSB12	0	1	1	1	1	0	0	1	1	0	670580	Postia placenta MAD-698-R-SB12	Postia placenta	Postia	Dacryobolaceae	Polyporales	Agaricomycetes	Basidiomycota	Fungi	Eukaryota	Amorphea
Cersu1	0	1	1	1	1	1	0	1	1	0	914234	Gelatoporia subvermispora B	Gelatoporia subvermispora	Gelatoporia	Gelatoporiaceae	Polyporales	Agaricomycetes	Basidiomycota	Fungi	Eukaryota	Amorphea
Dicsq1	1	1	1	0	0	1	0	1	1	0	732165	Dichomitus squalens LYAD-421 SS1	Dichomitus squalens	Dichomitus	Polyporaceae	Polyporales	Agaricomycetes	Basidiomycota	Fungi	Eukaryota	Amorphea
Trave1	0	1	1	1	1	1	0	1	1	0	717944	Trametes versicolor FP-101664 SS1	Trametes versicolor	Trametes	Polyporaceae	Polyporales	Agaricomycetes	Basidiomycota	Fungi	Eukaryota	Amorphea
Phlgi1	0	0	1	1	1	1	0	1	1	0	745531	Phlebiopsis gigantea 11061_1 CR5-6	Phlebiopsis gigantea	Phlebiopsis	Phanerochaetaceae	Polyporales	Agaricomycetes	Basidiomycota	Fungi	Eukaryota	Amorphea
Bjead1	0	1	1	1	1	1	0	1	1	0	748444	Bjerkandera adusta HHB-12826-SP SB-22	Bjerkandera adusta	Bjerkandera	Phanerochaetaceae	Polyporales	Agaricomycetes	Basidiomycota	Fungi	Eukaryota	Amorphea
Phlbr1	0	1	1	1	1	0	0	1	1	0	747484	Phlebia brevispora HHB-7030 SS6	Phlebia brevispora	Phlebia	Meruliaceae	Polyporales	Agaricomycetes	Basidiomycota	Fungi	Eukaryota	Amorphea
Glotr1	0	1	1	1	1	0	0	1	1	0	670483	Gloeophyllum trabeum ATCC 11539	Gloeophyllum trabeum	Gloeophyllum	Gloeophyllaceae	Gloeophyllales	Agaricomycetes	Basidiomycota	Fungi	Eukaryota	Amorphea
Jaaar1	0	1	1	1	1	1	0	1	1	0	933084	Jaapia argillacea MUCL 33604	Jaapia argillacea	Jaapia	Jaapiaceae	Jaapiales	Agaricomycetes	Basidiomycota	Fungi	Eukaryota	Amorphea
Punst1	0	1	1	1	1	0	0	1	1	0	741275	Punctularia strigosozonata HHB-11173 SS5	Punctularia strigosozonata	Punctularia	Punctulariaceae	Corticiales	Agaricomycetes	Basidiomycota	Fungi	Eukaryota	Amorphea
Stehi1	0	1	1	1	1	1	0	1	1	0	721885	Stereum hirsutum FP-91666 SS1	Stereum hirsutum	Stereum	Stereaceae	Russulales	Agaricomycetes	Basidiomycota	Fungi	Eukaryota	Amorphea
Hetan2	0	1	1	1	1	1	0	1	1	0	747525	Heterobasidion irregulare TC 32-1	Heterobasidion irregulare	Heterobasidion	Bondarzewiaceae	Russulales	Agaricomycetes	Basidiomycota	Fungi	Eukaryota	Amorphea
Fomme1	0	1	1	1	1	1	0	1	1	0	694068	Fomitiporia mediterranea MF3/22	Fomitiporia mediterranea	Fomitiporia	Hymenochaetaceae	Hymenochaetales	Agaricomycetes	Basidiomycota	Fungi	Eukaryota	Amorphea
Sisni1	0	1	1	1	1	0	0	1	1	1	1314777	Sistotremastrum niveocremeum HHB9708	Sistotremastrum niveocremeum	Sistotremastrum	Hydnodontaceae	Trechisporales	Agaricomycetes	Basidiomycota	Fungi	Eukaryota	Amorphea
Aurde3	1	1	1	1	0	1	1	1	1	0	717982	Auricularia subglabra TFB-10046 SS5	Auricularia subglabra	Auricularia	Auriculariaceae	Auriculariales	Agaricomycetes	Basidiomycota	Fungi	Eukaryota	Amorphea
Botbo1	0	1	1	1	0	0	0	1	1	0	930990	Botryobasidium botryosum FD-172 SS1	Botryobasidium botryosum	Botryobasidium	Botryobasidiaceae	Cantharellales	Agaricomycetes	Basidiomycota	Fungi	Eukaryota	Amorphea
Tulca1	0	1	1	1	1	1	0	1	1	0	1051891	Tulasnella calospora MUT 4182	Tulasnella calospora	Tulasnella	Tulasnellaceae	Cantharellales	Agaricomycetes	Basidiomycota	Fungi	Eukaryota	Amorphea
Calco1	1	1	1	1	0	1	0	1	1	0	1353952	Calocera cornea HHB12733	Calocera cornea	Calocera	Dacrymycetaceae	Dacrymycetales	Dacrymycetes	Basidiomycota	Fungi	Eukaryota	Amorphea
Dacsp1	0	1	1	1	0	1	0	1	1	0	1858805	Dacryopinax primogenitus	Dacryopinax primogenitus	Dacryopinax	Dacrymycetaceae	Dacrymycetales	Dacrymycetes	Basidiomycota	Fungi	Eukaryota	Amorphea
Treen1	0	1	1	1	0	0	0	1	1	0	71784	Naematelia encephala	Naematelia encephala	Naematelia	Naemateliaceae	Tremellales	Tremellomycetes	Basidiomycota	Fungi	Eukaryota	Amorphea
Kocim1	0	0	1	1	0	0	0	1	1	0	4999	Kockovaella imperatae	Kockovaella imperatae	Kockovaella	Cuniculitremaceae	Tremellales	Tremellomycetes	Basidiomycota	Fungi	Eukaryota	Amorphea
Treme1	0	1	1	1	1	0	0	1	1	0	578456	Tremella mesenterica DSM 1558	Tremella mesenterica	Tremella	Tremellaceae	Tremellales	Tremellomycetes	Basidiomycota	Fungi	Eukaryota	Amorphea
Cryne	0	1	1	1	0	0	0	1	1	0	235443	Cryptococcus neoformans var. grubii H99	Cryptococcus neoformans	Cryptococcus	Cryptococcaceae	Tremellales	Tremellomycetes	Basidiomycota	Fungi	Eukaryota	Amorphea
Triol1	0	1	1	1	0	0	0	1	1	0	879819	Cutaneotrichosporon oleaginosum	Cutaneotrichosporon oleaginosum	Cutaneotrichosporon	Trichosporonaceae	Trichosporonales	Tremellomycetes	Basidiomycota	Fungi	Eukaryota	Amorphea
Trias8904	0	1	1	1	0	1	0	1	1	0	1220162	Trichosporon asahii var. asahii CBS 8904	Trichosporon asahii	Trichosporon	Trichosporonaceae	Trichosporonales	Tremellomycetes	Basidiomycota	Fungi	Eukaryota	Amorphea
Xantdend	0	1	1	1	0	1	1	1	1	0	5421	Xanthophyllomyces dendrorhous	Xanthophyllomyces dendrorhous	Xanthophyllomyces	Mrakiaceae	Cystofilobasidiales	Tremellomycetes	Basidiomycota	Fungi	Eukaryota	Amorphea
Walic1	0	1	1	0	1	0	0	1	1	0	1299270	Wallemia ichthyophaga EXF-994	Wallemia ichthyophaga	Wallemia	Wallemiaceae	Wallemiales	Wallemiomycetes	Basidiomycota	Fungi	Eukaryota	Amorphea
Walse1	0	1	1	0	1	0	0	1	1	0	671144	Wallemia mellicola CBS 633.66	Wallemia mellicola	Wallemia	Wallemiaceae	Wallemiales	Wallemiomycetes	Basidiomycota	Fungi	Eukaryota	Amorphea
Psehu1	0	1	1	1	0	0	0	1	1	0	1305764	Pseudozyma hubeiensis SY62	Pseudozyma hubeiensis	Pseudozyma	Ustilaginaceae	Ustilaginales	Ustilaginomycetes	Basidiomycota	Fungi	Eukaryota	Amorphea
Ustma	0	1	1	1	0	0	0	1	1	0	237631	Ustilago maydis 521	Ustilago maydis	Ustilago	Ustilaginaceae	Ustilaginales	Ustilaginomycetes	Basidiomycota	Fungi	Eukaryota	Amorphea
Spore1	0	1	1	1	0	0	0	1	1	0	999809	Sporisorium reilianum SRZ2	Sporisorium reilianum	Sporisorium	Ustilaginaceae	Ustilaginales	Ustilaginomycetes	Basidiomycota	Fungi	Eukaryota	Amorphea
Kalmbras	0	1	1	1	0	0	0	1	1	0	1365824	Kalmanozyma brasiliensis GHG001	Kalmanozyma brasiliensis	Kalmanozyma	Ustilaginaceae	Ustilaginales	Ustilaginomycetes	Basidiomycota	Fungi	Eukaryota	Amorphea
Usthor1	0	1	1	1	0	0	0	1	1	0	1128400	Ustilago hordei Uh4857-4	Ustilago hordei	Ustilago	Ustilaginaceae	Ustilaginales	Ustilaginomycetes	Basidiomycota	Fungi	Eukaryota	Amorphea
Ustibrom	0	1	1	1	0	0	0	1	1	0	307758	Ustilago bromivora	Ustilago bromivora	Ustilago	Ustilaginaceae	Ustilaginales	Ustilaginomycetes	Basidiomycota	Fungi	Eukaryota	Amorphea
Psean1	1	1	1	1	0	0	0	1	1	0	1151754	Moesziomyces antarcticus T-34	Moesziomyces antarcticus	Moesziomyces	Ustilaginaceae	Ustilaginales	Ustilaginomycetes	Basidiomycota	Fungi	Eukaryota	Amorphea
Tescy1	0	1	1	1	0	0	0	1	1	0	1882483	Testicularia cyperi	Testicularia cyperi	Testicularia	Anthracoideaceae	Ustilaginales	Ustilaginomycetes	Basidiomycota	Fungi	Eukaryota	Amorphea
Ustsp1	1	1	1	1	0	0	0	1	1	0	1673888	Violaceomyces palustris	Violaceomyces palustris	Violaceomyces	Violaceomycetaceae	Violaceomycetales	Ustilaginomycetes	Basidiomycota	Fungi	Eukaryota	Amorphea
Cerabomb	0	0	1	0	0	0	0	1	1	0	401625	Ceraceosorus bombacis	Ceraceosorus bombacis	Ceraceosorus	Ceraceosoraceae	Ceraceosorales	Exobasidiomycetes	Basidiomycota	Fungi	Eukaryota	Amorphea
Cersp1	1	1	1	1	0	0	0	1	1	0	1522189	Ceraceosorus guamensis	Ceraceosorus guamensis	Ceraceosorus	Ceraceosoraceae	Ceraceosorales	Exobasidiomycetes	Basidiomycota	Fungi	Eukaryota	Amorphea
Tilwa1	0	1	1	1	0	0	0	1	1	0	58919	Tilletiopsis washingtonensis	Tilletiopsis washingtonensis	Tilletiopsis		Entylomatales	Exobasidiomycetes	Basidiomycota	Fungi	Eukaryota	Amorphea
Acain1	0	1	1	1	0	0	0	1	1	1	215250	Acaromyces ingoldii	Acaromyces ingoldii	Acaromyces	Cryptobasidiaceae	Exobasidiales	Exobasidiomycetes	Basidiomycota	Fungi	Eukaryota	Amorphea
Meimi1	0	1	1	1	0	0	0	1	1	0	1280837	Meira miltonrushii	Meira miltonrushii	Meira	Brachybasidiaceae	Exobasidiales	Exobasidiomycetes	Basidiomycota	Fungi	Eukaryota	Amorphea
Tilan2	0	1	1	1	0	0	0	1	1	0	1037660	Tilletiaria anomala UBC 951	Tilletiaria anomala	Tilletiaria	Tilletiariaceae	Georgefischeriales	Exobasidiomycetes	Basidiomycota	Fungi	Eukaryota	Amorphea
Rhoto1	0	1	1	1	1	0	0	1	1	0	1130832	Rhodotorula toruloides NP11	Rhodotorula toruloides	Rhodotorula	Sporidiobolaceae	Sporidiobolales	Microbotryomycetes	Basidiomycota	Fungi	Eukaryota	Amorphea
Rhoba1	0	1	1	1	1	0	0	1	1	0	578459	Rhodotorula graminis WP1	Rhodotorula graminis	Rhodotorula	Sporidiobolaceae	Sporidiobolales	Microbotryomycetes	Basidiomycota	Fungi	Eukaryota	Amorphea
Leucr1	0	1	1	1	1	0	0	1	1	0	106004	Leucosporidium creatinivorum	Leucosporidium creatinivorum	Leucosporidium	Leucosporidiaceae	Leucosporidiales	Microbotryomycetes	Basidiomycota	Fungi	Eukaryota	Amorphea
Micld1	0	1	1	1	1	0	0	1	1	0	683840	Microbotryum lychnidis-dioicae p1A1 Lamole	Microbotryum lychnidis-dioicae	Microbotryum	Microbotryaceae	Microbotryales	Microbotryomycetes	Basidiomycota	Fungi	Eukaryota	Amorphea
Croqu1	0	1	1	1	0	0	0	0	1	0	708437	Cronartium quercuum f. sp. fusiforme G11	Cronartium quercuum	Cronartium	Cronartiaceae	Pucciniales	Pucciniomycetes	Basidiomycota	Fungi	Eukaryota	Amorphea
Melli1	0	1	1	1	0	0	0	1	1	0	5261	Melampsora lini	Melampsora lini	Melampsora	Melampsoraceae	Pucciniales	Pucciniomycetes	Basidiomycota	Fungi	Eukaryota	Amorphea
Aspni	0	0	1	1	1	0	0	1	1	1	1451139	Aspergillus niger NRRL3	Aspergillus niger	Aspergillus	Aspergillaceae	Eurotiales	Eurotiomycetes	Ascomycota	Fungi	Eukaryota	Amorphea
Asptu1	0	1	1	1	1	0	0	1	1	1	767770	Aspergillus tubingensis CBS 134.48	Aspergillus tubingensis	Aspergillus	Aspergillaceae	Eurotiales	Eurotiomycetes	Ascomycota	Fungi	Eukaryota	Amorphea
Aspbr1	0	0	1	1	1	0	0	1	1	1	767769	Aspergillus brasiliensis CBS 101740	Aspergillus brasiliensis	Aspergillus	Aspergillaceae	Eurotiales	Eurotiomycetes	Ascomycota	Fungi	Eukaryota	Amorphea
Aspca3	0	1	1	1	1	0	0	1	1	1	602072	Aspergillus carbonarius ITEM 5010	Aspergillus carbonarius	Aspergillus	Aspergillaceae	Eurotiales	Eurotiomycetes	Ascomycota	Fungi	Eukaryota	Amorphea
Aspor1	0	1	0	1	0	0	0	1	1	1	510516	Aspergillus oryzae RIB40	Aspergillus oryzae	Aspergillus	Aspergillaceae	Eurotiales	Eurotiomycetes	Ascomycota	Fungi	Eukaryota	Amorphea
Aspfl1	0	1	0	1	1	0	0	1	1	1	332952	Aspergillus flavus NRRL3357	Aspergillus flavus	Aspergillus	Aspergillaceae	Eurotiales	Eurotiomycetes	Ascomycota	Fungi	Eukaryota	Amorphea
Aspte1	0	1	1	1	1	0	0	1	0	1	341663	Aspergillus terreus NIH2624	Aspergillus terreus	Aspergillus	Aspergillaceae	Eurotiales	Eurotiomycetes	Ascomycota	Fungi	Eukaryota	Amorphea
Neofi1	0	0	1	1	1	0	0	1	1	1	331117	Aspergillus fischeri NRRL 181	Aspergillus fischeri	Aspergillus	Aspergillaceae	Eurotiales	Eurotiomycetes	Ascomycota	Fungi	Eukaryota	Amorphea
Aspfu1	0	0	1	1	0	0	0	1	1	1	330879	Aspergillus fumigatus Af293	Aspergillus fumigatus	Aspergillus	Aspergillaceae	Eurotiales	Eurotiomycetes	Ascomycota	Fungi	Eukaryota	Amorphea
Aspnov1	0	0	1	1	1	0	0	1	1	1	1392255	Aspergillus novofumigatus IBT 16806	Aspergillus novofumigatus	Aspergillus	Aspergillaceae	Eurotiales	Eurotiomycetes	Ascomycota	Fungi	Eukaryota	Amorphea
Eurhe1	0	1	1	1	1	0	0	1	1	1	1388766	Aspergillus ruber CBS 135680	Aspergillus ruber	Aspergillus	Aspergillaceae	Eurotiales	Eurotiomycetes	Ascomycota	Fungi	Eukaryota	Amorphea
Pench1	0	1	1	1	1	0	0	1	1	1	1353254	Penicillium chrysogenum 4088766	Penicillium chrysogenum	Penicillium	Aspergillaceae	Eurotiales	Eurotiomycetes	Ascomycota	Fungi	Eukaryota	Amorphea
Aspzo1	0	1	1	1	1	0	0	1	1	1	1073090	Penicilliopsis zonata CBS 506.65	Penicilliopsis zonata	Penicilliopsis	Aspergillaceae	Eurotiales	Eurotiomycetes	Ascomycota	Fungi	Eukaryota	Amorphea
Bysni1	1	1	1	1	0	0	0	1	1	1	5093	Byssochlamys nivea	Byssochlamys nivea	Byssochlamys	Thermoascaceae	Eurotiales	Eurotiomycetes	Ascomycota	Fungi	Eukaryota	Amorphea
Triru1	1	1	1	1	1	0	0	1	1	1	559305	Trichophyton rubrum CBS 118892	Trichophyton rubrum	Trichophyton	Arthrodermataceae	Onygenales	Eurotiomycetes	Ascomycota	Fungi	Eukaryota	Amorphea
Tricviol	0	1	1	1	0	0	0	0	1	1	34388	Trichophyton violaceum	Trichophyton violaceum	Trichophyton	Arthrodermataceae	Onygenales	Eurotiomycetes	Ascomycota	Fungi	Eukaryota	Amorphea
Triver1	1	1	1	1	1	1	0	1	1	1	663202	Trichophyton verrucosum HKI 0517	Trichophyton verrucosum	Trichophyton	Arthrodermataceae	Onygenales	Eurotiomycetes	Ascomycota	Fungi	Eukaryota	Amorphea
Micca1	1	1	1	1	1	0	0	1	1	1	554155	Microsporum canis CBS 113480	Microsporum canis	Microsporum	Arthrodermataceae	Onygenales	Eurotiomycetes	Ascomycota	Fungi	Eukaryota	Amorphea
Cocim1	1	1	1	1	1	0	0	1	1	1	246410	Coccidioides immitis RS	Coccidioides immitis	Coccidioides		Onygenales	Eurotiomycetes	Ascomycota	Fungi	Eukaryota	Amorphea
Uncre1	1	1	1	1	1	0	0	1	0	0	336963	Uncinocarpus reesii 1704	Uncinocarpus reesii	Uncinocarpus	Onygenaceae	Onygenales	Eurotiomycetes	Ascomycota	Fungi	Eukaryota	Amorphea
Hisca1	0	1	1	1	1	0	0	1	1	1	339724	Histoplasma capsulatum NAm1	Histoplasma capsulatum	Histoplasma	Ajellomycetaceae	Onygenales	Eurotiomycetes	Ascomycota	Fungi	Eukaryota	Amorphea
Blade1	0	1	1	1	1	0	0	1	1	1	559298	Blastomyces gilchristii SLH14081	Blastomyces gilchristii	Blastomyces	Ajellomycetaceae	Onygenales	Eurotiomycetes	Ascomycota	Fungi	Eukaryota	Amorphea
Parbra1	0	0	1	1	1	0	0	1	1	1	502780	Paracoccidioides brasiliensis Pb18	Paracoccidioides brasiliensis	Paracoccidioides		Onygenales	Eurotiomycetes	Ascomycota	Fungi	Eukaryota	Amorphea
Capcor1	0	1	1	1	1	0	0	1	1	0	1182541	Capronia coronata CBS 617.96	Capronia coronata	Capronia	Herpotrichiellaceae	Chaetothyriales	Eurotiomycetes	Ascomycota	Fungi	Eukaryota	Amorphea
Capep1	0	1	1	1	1	0	0	1	1	0	1182542	Capronia epimyces CBS 606.96	Capronia epimyces	Capronia	Herpotrichiellaceae	Chaetothyriales	Eurotiomycetes	Ascomycota	Fungi	Eukaryota	Amorphea
Exode1	0	1	1	1	1	0	0	1	1	0	858893	Exophiala dermatitidis NIH/UT8656	Exophiala dermatitidis	Exophiala	Herpotrichiellaceae	Chaetothyriales	Eurotiomycetes	Ascomycota	Fungi	Eukaryota	Amorphea
Exoxe1	0	1	1	1	1	0	0	1	1	0	348802	Exophiala xenobiotica	Exophiala xenobiotica	Exophiala	Herpotrichiellaceae	Chaetothyriales	Eurotiomycetes	Ascomycota	Fungi	Eukaryota	Amorphea
Exosi1	0	1	1	1	1	0	0	1	1	0	1016849	Exophiala sideris	Exophiala sideris	Exophiala	Herpotrichiellaceae	Chaetothyriales	Eurotiomycetes	Ascomycota	Fungi	Eukaryota	Amorphea
Claca1	0	1	1	1	1	0	0	1	1	0	1279043	Cladophialophora carrionii CBS 160.54	Cladophialophora carrionii	Cladophialophora	Herpotrichiellaceae	Chaetothyriales	Eurotiomycetes	Ascomycota	Fungi	Eukaryota	Amorphea
Fonnu1	0	1	1	1	1	0	0	1	1	0	856822	Fonsecaea nubica	Fonsecaea nubica	Fonsecaea	Herpotrichiellaceae	Chaetothyriales	Eurotiomycetes	Ascomycota	Fungi	Eukaryota	Amorphea
Phiatt1	0	1	1	1	1	0	0	1	1	0	1664694	Phialophora attae	Phialophora attae	Phialophora	Herpotrichiellaceae	Chaetothyriales	Eurotiomycetes	Ascomycota	Fungi	Eukaryota	Amorphea
Cypeu1	0	1	1	1	1	0	0	1	1	0	1220924	Cyphellophora europaea CBS 101466	Cyphellophora europaea	Cyphellophora	Cyphellophoraceae	Chaetothyriales	Eurotiomycetes	Ascomycota	Fungi	Eukaryota	Amorphea
EndpusZ1	0	1	1	1	1	0	0	0	1	0	1263415	Endocarpon pusillum Z07020	Endocarpon pusillum	Endocarpon	Verrucariaceae	Verrucariales	Eurotiomycetes	Ascomycota	Fungi	Eukaryota	Amorphea
Cocsa1	0	1	1	1	0	1	0	1	1	0	665912	Bipolaris sorokiniana ND90Pr	Bipolaris sorokiniana	Bipolaris	Pleosporaceae	Pleosporales	Dothideomycetes	Ascomycota	Fungi	Eukaryota	Amorphea
Cocvi1	0	1	1	1	1	1	0	1	1	0	930091	Bipolaris victoriae FI3	Bipolaris victoriae	Bipolaris	Pleosporaceae	Pleosporales	Dothideomycetes	Ascomycota	Fungi	Eukaryota	Amorphea
Pyrtt1	0	1	1	1	1	1	0	1	1	0	861557	Pyrenophora teres f. teres 0-1	Pyrenophora teres	Pyrenophora	Pleosporaceae	Pleosporales	Dothideomycetes	Ascomycota	Fungi	Eukaryota	Amorphea
Lepmu1	0	1	1	1	1	1	0	1	1	1	985895	Leptosphaeria maculans JN3	Leptosphaeria maculans	Leptosphaeria	Leptosphaeriaceae	Pleosporales	Dothideomycetes	Ascomycota	Fungi	Eukaryota	Amorphea
Stano2	1	1	1	1	1	1	0	1	1	0	321614	Parastagonospora nodorum SN15	Parastagonospora nodorum	Parastagonospora	Phaeosphaeriaceae	Pleosporales	Dothideomycetes	Ascomycota	Fungi	Eukaryota	Amorphea
Parsp1	0	1	1	1	1	0	0	1	1	0	1460663	Paraphaeosphaeria sporulosa	Paraphaeosphaeria sporulosa	Paraphaeosphaeria	Didymosphaeriaceae	Pleosporales	Dothideomycetes	Ascomycota	Fungi	Eukaryota	Amorphea
Glost2	0	1	1	1	0	1	0	1	1	0	574774	Glonium stellatum	Glonium stellatum	Glonium	Gloniaceae		Dothideomycetes	Ascomycota	Fungi	Eukaryota	Amorphea
Cenge3	0	1	1	1	0	1	0	1	1	0	794803	Cenococcum geophilum 1.58	Cenococcum geophilum	Cenococcum	Gloniaceae		Dothideomycetes	Ascomycota	Fungi	Eukaryota	Amorphea
Macph1	0	0	1	1	1	1	0	1	1	0	1126212	Macrophomina phaseolina MS6	Macrophomina phaseolina	Macrophomina	Botryosphaeriaceae	Botryosphaeriales	Dothideomycetes	Ascomycota	Fungi	Eukaryota	Amorphea
Conap1	1	1	1	1	1	1	0	1	1	0	1168221	Coniosporium apollinis CBS 100218	Coniosporium apollinis	Coniosporium			Dothideomycetes	Ascomycota	Fungi	Eukaryota	Amorphea
Zymbr1	0	1	1	1	1	1	0	1	1	0	1047168	Zymoseptoria brevis	Zymoseptoria brevis	Zymoseptoria	Mycosphaerellaceae	Capnodiales	Dothideomycetes	Ascomycota	Fungi	Eukaryota	Amorphea
Zymps1	0	1	1	1	1	1	0	1	1	0	985140	Zymoseptoria pseudotritici STIR04_2.2.1	Zymoseptoria pseudotritici	Zymoseptoria	Mycosphaerellaceae	Capnodiales	Dothideomycetes	Ascomycota	Fungi	Eukaryota	Amorphea
Sepmu1	0	1	1	1	1	1	0	1	1	0	692275	Sphaerulina musiva SO2202	Sphaerulina musiva	Sphaerulina	Mycosphaerellaceae	Capnodiales	Dothideomycetes	Ascomycota	Fungi	Eukaryota	Amorphea
Venin1	0	1	1	1	1	1	0	1	1	0	5025	Venturia inaequalis	Venturia inaequalis	Venturia	Venturiaceae	Venturiales	Dothideomycetes	Ascomycota	Fungi	Eukaryota	Amorphea
Xylhe1	1	1	1	1	0	0	0	1	1	0	1328760	Xylona heveae TC161	Xylona heveae	Xylona	Xylonaceae	Xylonales	Xylonomycetes	Ascomycota	Fungi	Eukaryota	Amorphea
Trigui1	0	1	1	1	1	0	0	1	1	1	1491466	Trichoderma guizhouense	Trichoderma guizhouense	Trichoderma	Hypocreaceae	Hypocreales	Sordariomycetes	Ascomycota	Fungi	Eukaryota	Amorphea
Triha1	0	1	1	1	1	0	0	1	1	1	983964	Trichoderma harzianum CBS 226.95	Trichoderma harzianum	Trichoderma	Hypocreaceae	Hypocreales	Sordariomycetes	Ascomycota	Fungi	Eukaryota	Amorphea
TriviG	0	1	1	1	1	0	0	1	1	1	413071	Trichoderma virens Gv29-8	Trichoderma virens	Trichoderma	Hypocreaceae	Hypocreales	Sordariomycetes	Ascomycota	Fungi	Eukaryota	Amorphea
Triat2	0	1	1	1	1	1	0	1	1	1	452589	Trichoderma atroviride IMI 206040	Trichoderma atroviride	Trichoderma	Hypocreaceae	Hypocreales	Sordariomycetes	Ascomycota	Fungi	Eukaryota	Amorphea
Escowebe	0	1	1	1	1	1	0	1	1	1	150374	Escovopsis weberi	Escovopsis weberi	Escovopsis	Hypocreaceae	Hypocreales	Sordariomycetes	Ascomycota	Fungi	Eukaryota	Amorphea
Beaba1	0	1	1	1	1	1	0	1	1	1	655819	Beauveria bassiana ARSEF 2860	Beauveria bassiana	Beauveria	Cordycipitaceae	Hypocreales	Sordariomycetes	Ascomycota	Fungi	Eukaryota	Amorphea
Cormi1	0	1	1	1	1	1	0	1	1	1	983644	Cordyceps militaris CM01	Cordyceps militaris	Cordyceps	Cordycipitaceae	Hypocreales	Sordariomycetes	Ascomycota	Fungi	Eukaryota	Amorphea
Drecconi	0	1	1	1	1	0	0	1	1	1	98403	Drechmeria coniospora	Drechmeria coniospora	Drechmeria	Ophiocordycipitaceae	Hypocreales	Sordariomycetes	Ascomycota	Fungi	Eukaryota	Amorphea
Purplila	0	1	1	1	1	1	0	1	0	0	33203	Purpureocillium lilacinum	Purpureocillium lilacinum	Purpureocillium	Ophiocordycipitaceae	Hypocreales	Sordariomycetes	Ascomycota	Fungi	Eukaryota	Amorphea
Pocchl1	0	1	1	1	1	1	0	1	1	1	1380566	Pochonia chlamydosporia 170	Pochonia chlamydosporia	Pochonia	Clavicipitaceae	Hypocreales	Sordariomycetes	Ascomycota	Fungi	Eukaryota	Amorphea
Ustvir1	0	1	1	1	0	1	0	1	0	1	1159556	Ustilaginoidea virens	Ustilaginoidea virens	Ustilaginoidea		Hypocreales	Sordariomycetes	Ascomycota	Fungi	Eukaryota	Amorphea
Acrchr1	1	1	1	1	0	1	0	1	1	1	857340	Acremonium chrysogenum ATCC 11550	Acremonium chrysogenum	Acremonium		Hypocreales	Sordariomycetes	Ascomycota	Fungi	Eukaryota	Amorphea
Fusfu1	0	1	1	1	1	1	0	1	1	1	1279085	Fusarium fujikuroi IMI 58289	Fusarium fujikuroi	Fusarium	Nectriaceae	Hypocreales	Sordariomycetes	Ascomycota	Fungi	Eukaryota	Amorphea
Necha2	0	1	1	1	1	1	0	1	1	1	660122	[Nectria] haematococca mpVI 77-13-4	[Nectria] haematococca	Fusarium	Nectriaceae	Hypocreales	Sordariomycetes	Ascomycota	Fungi	Eukaryota	Amorphea
Neodi1	0	1	1	1	1	1	0	1	1	1	78410	Neonectria ditissima	Neonectria ditissima	Neonectria	Nectriaceae	Hypocreales	Sordariomycetes	Ascomycota	Fungi	Eukaryota	Amorphea
Lomeprol	1	0	1	1	1	1	0	1	1	1	41688	Lomentospora prolificans	Lomentospora prolificans	Lomentospora	Microascaceae	Microascales	Sordariomycetes	Ascomycota	Fungi	Eukaryota	Amorphea
Colhig2	0	1	1	1	1	1	0	1	1	0	759273	Colletotrichum higginsianum IMI 349063	Colletotrichum higginsianum	Colletotrichum	Glomerellaceae	Glomerellales	Sordariomycetes	Ascomycota	Fungi	Eukaryota	Amorphea
Colto1	0	1	1	1	0	1	0	1	1	1	708197	Colletotrichum tofieldiae	Colletotrichum tofieldiae	Colletotrichum	Glomerellaceae	Glomerellales	Sordariomycetes	Ascomycota	Fungi	Eukaryota	Amorphea
Colgr1	0	1	1	1	1	1	0	1	1	1	645133	Colletotrichum graminicola M1.001	Colletotrichum graminicola	Colletotrichum	Glomerellaceae	Glomerellales	Sordariomycetes	Ascomycota	Fungi	Eukaryota	Amorphea
Chagl	0	1	1	1	1	1	0	1	1	1	306901	Chaetomium globosum CBS 148.51	Chaetomium globosum	Chaetomium	Chaetomiaceae	Sordariales	Sordariomycetes	Ascomycota	Fungi	Eukaryota	Amorphea
Podan3	0	1	1	1	1	1	0	1	1	1	515849	Podospora anserina S mat+	Podospora anserina	Podospora	Chaetomiaceae	Sordariales	Sordariomycetes	Ascomycota	Fungi	Eukaryota	Amorphea
Neute	0	1	1	1	1	0	0	1	1	1	510951	Neurospora tetrasperma FGSC 2508	Neurospora tetrasperma	Neurospora	Sordariaceae	Sordariales	Sordariomycetes	Ascomycota	Fungi	Eukaryota	Amorphea
Ophnu1	0	1	1	1	1	1	0	1	1	0	1224258	Ophiostoma novo-ulmi subsp. novo-ulmi H327	Ophiostoma novo-ulmi	Ophiostoma	Ophiostomataceae	Ophiostomatales	Sordariomycetes	Ascomycota	Fungi	Eukaryota	Amorphea
Ophpic1	0	1	1	1	0	1	0	1	1	0	1262450	Ophiostoma piceae UAMH 11346	Ophiostoma piceae	Ophiostoma	Ophiostomataceae	Ophiostomatales	Sordariomycetes	Ascomycota	Fungi	Eukaryota	Amorphea
Grocl1	0	0	1	1	1	0	0	1	0	1	655863	Grosmannia clavigera kw1407	Grosmannia clavigera	Grosmannia	Ophiostomataceae	Ophiostomatales	Sordariomycetes	Ascomycota	Fungi	Eukaryota	Amorphea
Maggr1	1	1	1	1	1	1	0	1	1	1	242507	Pyricularia oryzae 70-15	Pyricularia oryzae	Pyricularia	Pyriculariaceae	Magnaporthales	Sordariomycetes	Ascomycota	Fungi	Eukaryota	Amorphea
Diaam1	0	1	1	1	1	1	1	1	1	1	1214573	Diaporthe ampelina	Diaporthe ampelina	Diaporthe	Diaporthaceae	Diaporthales	Sordariomycetes	Ascomycota	Fungi	Eukaryota	Amorphea
Phaal1	0	1	1	1	1	1	0	1	1	1	1286976	Phaeoacremonium minimum UCRPA7	Phaeoacremonium minimum	Phaeoacremonium	Togniniaceae	Togniniales	Sordariomycetes	Ascomycota	Fungi	Eukaryota	Amorphea
Eutla1	0	1	1	1	1	1	0	1	1	1	1287681	Eutypa lata UCREL1	Eutypa lata	Eutypa	Diatrypaceae	Xylariales	Sordariomycetes	Ascomycota	Fungi	Eukaryota	Amorphea
Roseneca	0	0	1	1	1	1	0	1	1	1	77044	Rosellinia necatrix	Rosellinia necatrix	Rosellinia	Xylariaceae	Xylariales	Sordariomycetes	Ascomycota	Fungi	Eukaryota	Amorphea
Pseve2	0	1	1	1	1	1	0	1	1	1	1141098	Pseudomassariella vexata	Pseudomassariella vexata	Pseudomassariella	Pseudomassariaceae	Xylariales	Sordariomycetes	Ascomycota	Fungi	Eukaryota	Amorphea
Marbr1	0	1	1	1	1	1	0	1	1	1	1072389	Marssonina brunnea f. sp. 'multigermtubi' MB_m1	Marssonina brunnea	Marssonina	Dermateaceae	Helotiales	Leotiomycetes	Ascomycota	Fungi	Eukaryota	Amorphea
Phisc1	0	0	1	1	1	1	0	1	0	0	149040	Phialocephala scopiformis	Phialocephala scopiformis	Phialocephala		Helotiales	Leotiomycetes	Ascomycota	Fungi	Eukaryota	Amorphea
Melva1	0	0	1	1	1	1	0	1	1	1	1149755	Hyaloscypha variabilis F	Hyaloscypha variabilis	Hyaloscypha	Hyaloscyphaceae	Helotiales	Leotiomycetes	Ascomycota	Fungi	Eukaryota	Amorphea
Rhier1	1	1	1	1	1	0	0	1	1	0	1745343	Pezoloma ericae	Pezoloma ericae	Pezoloma	Leotiaceae	Helotiales	Leotiomycetes	Ascomycota	Fungi	Eukaryota	Amorphea
Blugr2	0	0	1	1	0	1	0	1	1	0	546991	Blumeria graminis f. sp. hordei DH14	Blumeria graminis	Blumeria	Erysiphaceae	Erysiphales	Leotiomycetes	Ascomycota	Fungi	Eukaryota	Amorphea
Ascsa1	0	1	1	1	1	0	0	1	1	1	1016881	Ascocoryne sarcoides NRRL 50072	Ascocoryne sarcoides	Ascocoryne	Helotiaceae	Helotiales	Leotiomycetes	Ascomycota	Fungi	Eukaryota	Amorphea
Glalo1	1	1	1	1	1	1	0	1	1	0	1116229	Glarea lozoyensis ATCC 20868	Glarea lozoyensis	Glarea	Helotiaceae	Helotiales	Leotiomycetes	Ascomycota	Fungi	Eukaryota	Amorphea
Tubme1v2	0	0	1	1	1	1	0	1	1	0	656061	Tuber melanosporum Mel28	Tuber melanosporum	Tuber	Tuberaceae	Pezizales	Pezizomycetes	Ascomycota	Fungi	Eukaryota	Amorphea
Tubma1	1	0	1	1	1	1	0	1	1	0	42249	Tuber magnatum	Tuber magnatum	Tuber	Tuberaceae	Pezizales	Pezizomycetes	Ascomycota	Fungi	Eukaryota	Amorphea
Chove1	1	0	1	1	1	0	0	1	1	0	1336337	Choiromyces venosus 120613-1	Choiromyces venosus	Choiromyces	Tuberaceae	Pezizales	Pezizomycetes	Ascomycota	Fungi	Eukaryota	Amorphea
Morco1	1	1	1	1	1	0	0	1	1	0	1174673	Morchella importuna	Morchella importuna	Morchella	Morchellaceae	Pezizales	Pezizomycetes	Ascomycota	Fungi	Eukaryota	Amorphea
Pyrco1	0	1	1	1	1	0	0	1	1	0	1076935	Pyronema omphalodes CBS 100304	Pyronema omphalodes	Pyronema	Pyronemataceae	Pezizales	Pezizomycetes	Ascomycota	Fungi	Eukaryota	Amorphea
Monha1	0	1	1	1	1	1	0	1	1	0	1284197	Dactylellina haptotyla CBS 200.50	Dactylellina haptotyla	Dactylellina	Orbiliaceae	Orbiliales	Orbiliomycetes	Ascomycota	Fungi	Eukaryota	Amorphea
Artol1	0	1	1	1	1	0	0	1	1	0	756982	Arthrobotrys oligospora ATCC 24927	Arthrobotrys oligospora	Arthrobotrys	Orbiliaceae	Orbiliales	Orbiliomycetes	Ascomycota	Fungi	Eukaryota	Amorphea
Satdi1	1	1	1	1	1	0	0	1	1	0	29835	Saturnispora dispora	Saturnispora dispora	Saturnispora	Pichiaceae	Saccharomycetales	Saccharomycetes	Ascomycota	Fungi	Eukaryota	Amorphea
Dekbr2	0	1	1	1	1	0	0	1	1	0	747657	Brettanomyces bruxellensis CBS 2499	Brettanomyces bruxellensis	Brettanomyces	Pichiaceae	Saccharomycetales	Saccharomycetes	Ascomycota	Fungi	Eukaryota	Amorphea
Ambph1	1	0	1	1	1	0	0	1	1	0	43984	Ambrosiozyma philentoma	Ambrosiozyma philentoma	Ambrosiozyma		Saccharomycetales	Saccharomycetes	Ascomycota	Fungi	Eukaryota	Amorphea
Canbo1	1	1	1	1	1	0	0	1	1	0	5477	[Candida] boidinii	[Candida] boidinii	Ogataea	Pichiaceae	Saccharomycetales	Saccharomycetes	Ascomycota	Fungi	Eukaryota	Amorphea
Picpa1	1	1	1	1	1	0	0	0	1	0	644223	Komagataella phaffii GS115	Komagataella phaffii	Komagataella	Phaffomycetaceae	Saccharomycetales	Saccharomycetes	Ascomycota	Fungi	Eukaryota	Amorphea
Nakwi1	1	1	1	1	1	0	0	0	1	0	1538186	Nakazawaea wickerhamii	Nakazawaea wickerhamii	Nakazawaea	Pichiaceae	Saccharomycetales	Saccharomycetes	Ascomycota	Fungi	Eukaryota	Amorphea
Canalb1	1	1	1	0	1	0	0	1	1	0	237561	Candida albicans SC5314	Candida albicans	Candida	Debaryomycetaceae	Saccharomycetales	Saccharomycetes	Ascomycota	Fungi	Eukaryota	Amorphea
Canta1	1	1	1	0	1	0	0	1	1	0	984487	Suhomyces tanzawaensis NRRL Y-17324	Suhomyces tanzawaensis	Suhomyces	Debaryomycetaceae	Saccharomycetales	Saccharomycetes	Ascomycota	Fungi	Eukaryota	Amorphea
Debha1	1	0	1	1	1	0	0	1	1	0	284592	Debaryomyces hansenii CBS767	Debaryomyces hansenii	Debaryomyces	Debaryomycetaceae	Saccharomycetales	Saccharomycetes	Ascomycota	Fungi	Eukaryota	Amorphea
Cante1	1	0	1	0	1	0	0	1	1	0	590646	Yamadazyma tenuis ATCC 10573	Yamadazyma tenuis	Yamadazyma	Debaryomycetaceae	Saccharomycetales	Saccharomycetes	Ascomycota	Fungi	Eukaryota	Amorphea
Sacca1	0	0	1	1	1	0	0	1	1	0	36036	Saccharomycopsis capsularis	Saccharomycopsis capsularis	Saccharomycopsis	Saccharomycopsidaceae	Saccharomycetales	Saccharomycetes	Ascomycota	Fungi	Eukaryota	Amorphea
Kazaf1	0	0	1	1	1	0	0	1	1	0	1071382	Kazachstania africana CBS 2517	Kazachstania africana	Kazachstania	Saccharomycetaceae	Saccharomycetales	Saccharomycetes	Ascomycota	Fungi	Eukaryota	Amorphea
Sacce1	0	1	1	1	1	0	0	1	0	0	559292	Saccharomyces cerevisiae S288C	Saccharomyces cerevisiae	Saccharomyces	Saccharomycetaceae	Saccharomycetales	Saccharomycetes	Ascomycota	Fungi	Eukaryota	Amorphea
Klula1	0	1	1	1	0	0	0	1	0	0	284590	Kluyveromyces lactis NRRL Y-1140	Kluyveromyces lactis	Kluyveromyces	Saccharomycetaceae	Saccharomycetales	Saccharomycetes	Ascomycota	Fungi	Eukaryota	Amorphea
Arxad1	0	0	1	1	1	1	0	1	1	0	1401090	Blastobotrys adeninivorans LR3	Blastobotrys adeninivorans	Blastobotrys	Trichomonascaceae	Saccharomycetales	Saccharomycetes	Ascomycota	Fungi	Eukaryota	Amorphea
Yarli1	1	1	1	0	1	1	1	1	1	0	284591	Yarrowia lipolytica CLIB122	Yarrowia lipolytica	Yarrowia	Dipodascaceae	Saccharomycetales	Saccharomycetes	Ascomycota	Fungi	Eukaryota	Amorphea
Schcy1	1	0	1	1	1	0	0	1	0	0	653667	Schizosaccharomyces cryophilus OY26	Schizosaccharomyces cryophilus	Schizosaccharomyces	Schizosaccharomycetaceae	Schizosaccharomycetales	Schizosaccharomycetes	Ascomycota	Fungi	Eukaryota	Amorphea
Schja1	0	1	1	1	1	1	0	1	1	0	402676	Schizosaccharomyces japonicus yFS275	Schizosaccharomyces japonicus	Schizosaccharomyces	Schizosaccharomycetaceae	Schizosaccharomycetales	Schizosaccharomycetes	Ascomycota	Fungi	Eukaryota	Amorphea
Prola1	0	1	1	1	1	0	1	1	1	0	56484	Protomyces lactucaedebilis	Protomyces lactucaedebilis	Protomyces	Protomycetaceae	Taphrinales	Taphrinomycetes	Ascomycota	Fungi	Eukaryota	Amorphea
Liccor1	0	0	0	0	1	1	0	0	1	0	1263082	Lichtheimia corymbifera JMRC:FSU:9682	Lichtheimia corymbifera	Lichtheimia	Lichtheimiaceae	Mucorales	Mucoromycetes	Mucoromycota	Fungi	Eukaryota	Amorphea
Rhior3	0	0	0	0	0	1	0	1	0	1	246409	Rhizopus delemar RA 99-880	Rhizopus delemar	Rhizopus	Rhizopodaceae	Mucorales	Mucoromycetes	Mucoromycota	Fungi	Eukaryota	Amorphea
Rhimi1	0	0	0	0	1	1	0	1	0	0	1340429	Rhizopus microsporus ATCC 52813	Rhizopus microsporus	Rhizopus	Rhizopodaceae	Mucorales	Mucoromycetes	Mucoromycota	Fungi	Eukaryota	Amorphea
Hesve2	0	0	0	0	1	1	0	1	0	0	101127	Hesseltinella vesiculosa	Hesseltinella vesiculosa	Hesseltinella	Cunninghamellaceae	Mucorales	Mucoromycetes	Mucoromycota	Fungi	Eukaryota	Amorphea
Lobtra1	0	1	1	1	1	0	0	1	0	1	64571	Lobosporangium transversale	Lobosporangium transversale	Lobosporangium	Mortierellaceae	Mortierellales	Mortierellomycetes	Mucoromycota	Fungi	Eukaryota	Amorphea
Coere1	0	1	1	0	1	1	0	1	1	0	763665	Coemansia reversa NRRL 1564	Coemansia reversa	Coemansia	Kickxellaceae	Kickxellales	Kickxellomycetes	Zoopagomycota	Fungi	Eukaryota	Amorphea
Linpe1	0	1	0	0	1	1	0	1	1	0	61395	Linderina pennispora	Linderina pennispora	Linderina	Kickxellaceae	Kickxellales	Kickxellomycetes	Zoopagomycota	Fungi	Eukaryota	Amorphea
DimcrSC1	0	1	1	0	1	1	0	1	1	0	215637	Dimargaris cristalligena	Dimargaris cristalligena	Dimargaris	Dimargaritaceae	Dimargaritales	Dimargaritomycetes	Zoopagomycota	Fungi	Eukaryota	Amorphea
Conco1	0	1	0	0	0	1	0	0	0	0	796925	Conidiobolus coronatus NRRL 28638	Conidiobolus coronatus	Conidiobolus	Ancylistaceae	Entomophthorales	Entomophthoromycetes	Zoopagomycota	Fungi	Eukaryota	Amorphea
Thasp1	0	0	1	0	1	0	0	1	1	0	78915	Thamnocephalis sphaerospora	Thamnocephalis sphaerospora	Thamnocephalis	Sigmoideomycetaceae	Zoopagales	Zoopagomycetes	Zoopagomycota	Fungi	Eukaryota	Amorphea
Spipu1	0	1	1	1	1	1	0	1	1	1	645134	Spizellomyces punctatus DAOM BR117	Spizellomyces punctatus	Spizellomyces	Spizellomycetaceae	Spizellomycetales	Chytridiomycetes	Chytridiomycota	Fungi	Eukaryota	Amorphea
Rhihy1	0	1	1	1	1	1	0	1	1	0	329046	Rhizoclosmatium globosum	Rhizoclosmatium globosum	Rhizoclosmatium	Chytriomycetaceae	Chytridiales	Chytridiomycetes	Chytridiomycota	Fungi	Eukaryota	Amorphea
Caupr1	0	1	1	1	0	1	0	1	1	0	1555241	Caulochytrium protostelioides	Caulochytrium protostelioides	Caulochytrium	Caulochytriaceae	Caulochytriales	Chytridiomycetes	Chytridiomycota	Fungi	Eukaryota	Amorphea
Anasp1	0	1	1	1	1	0	0	1	1	1	1754192	Anaeromyces robustus	Anaeromyces robustus	Anaeromyces	Neocallimastigaceae	Neocallimastigales	Neocallimastigomycetes	Chytridiomycota	Fungi	Eukaryota	Amorphea
Pirfi3	0	1	1	1	1	1	1	1	1	1	1754191	Piromyces finnis	Piromyces finnis	Piromyces	Neocallimastigaceae	Neocallimastigales	Neocallimastigomycetes	Chytridiomycota	Fungi	Eukaryota	Amorphea
Rozal1	0	1	1	1	0	1	1	1	0	0	988480	Rozella allomycis CSF55	Rozella allomycis	Rozella				Cryptomycota	Fungi	Eukaryota	Amorphea
Dictpurp	0	0	1	1	1	0	0	1	1	0	5786	Dictyostelium purpureum	Dictyostelium purpureum	Dictyostelium	Dictyosteliaceae	Dictyosteliales	Eumycetozoa	Evosea		Eukaryota	Amorphea
Planfung	1	1	1	0	1	1	0	1	1	0	1890364	Planoprotostelium fungivorum	Planoprotostelium fungivorum	Planoprotostelium	Cavosteliaceae	Cavosteliida	Variosea	Evosea		Eukaryota	Amorphea
Arabhall	1	0	1	0	0	0	0	1	1	0	63677	Arabidopsis halleri subsp. gemmifera	Arabidopsis halleri	Arabidopsis	Brassicaceae	Brassicales	Magnoliopsida	Streptophyta	Viridiplantae	Eukaryota	Archaeplastida
Arabthal	1	0	1	0	0	1	0	1	1	0	3702	Arabidopsis thaliana	Arabidopsis thaliana	Arabidopsis	Brassicaceae	Brassicales	Magnoliopsida	Streptophyta	Viridiplantae	Eukaryota	Archaeplastida
Brasoler	1	0	1	0	0	1	0	1	1	0	109376	Brassica oleracea var. oleracea	Brassica oleracea	Brassica	Brassicaceae	Brassicales	Magnoliopsida	Streptophyta	Viridiplantae	Eukaryota	Archaeplastida
Gossraim	1	0	1	0	0	0	0	1	0	0	29730	Gossypium raimondii	Gossypium raimondii	Gossypium	Malvaceae	Malvales	Magnoliopsida	Streptophyta	Viridiplantae	Eukaryota	Archaeplastida
Theocaca	1	0	1	0	0	1	0	1	0	1	3641	Theobroma cacao	Theobroma cacao	Theobroma	Malvaceae	Malvales	Magnoliopsida	Streptophyta	Viridiplantae	Eukaryota	Archaeplastida
Corccaps	1	0	1	0	0	1	0	1	0	1	210143	Corchorus capsularis	Corchorus capsularis	Corchorus	Malvaceae	Malvales	Magnoliopsida	Streptophyta	Viridiplantae	Eukaryota	Archaeplastida
Poputric	1	0	1	0	0	0	0	1	1	0	3694	Populus trichocarpa	Populus trichocarpa	Populus	Salicaceae	Malpighiales	Magnoliopsida	Streptophyta	Viridiplantae	Eukaryota	Archaeplastida
Vignradi	1	0	1	0	0	1	0	1	0	1	3916	Vigna radiata var. radiata	Vigna radiata	Vigna	Fabaceae	Fabales	Magnoliopsida	Streptophyta	Viridiplantae	Eukaryota	Archaeplastida
Glycmax	1	0	1	0	0	0	0	1	0	0	3847	Glycine max	Glycine max	Glycine	Fabaceae	Fabales	Magnoliopsida	Streptophyta	Viridiplantae	Eukaryota	Archaeplastida
Nicoatte	1	0	1	0	0	0	0	1	0	1	49451	Nicotiana attenuata	Nicotiana attenuata	Nicotiana	Solanaceae	Solanales	Magnoliopsida	Streptophyta	Viridiplantae	Eukaryota	Archaeplastida
Oryzlong	1	0	1	0	0	1	0	1	0	0	4528	Oryza longistaminata	Oryza longistaminata	Oryza	Poaceae	Poales	Magnoliopsida	Streptophyta	Viridiplantae	Eukaryota	Archaeplastida
Oryzglum	1	0	1	0	0	1	0	1	0	1	40148	Oryza glumipatula	Oryza glumipatula	Oryza	Poaceae	Poales	Magnoliopsida	Streptophyta	Viridiplantae	Eukaryota	Archaeplastida
Oryzpunc	1	0	1	0	0	0	0	1	0	0	4537	Oryza punctata	Oryza punctata	Oryza	Poaceae	Poales	Magnoliopsida	Streptophyta	Viridiplantae	Eukaryota	Archaeplastida
Oryzmeri	1	0	1	0	0	1	0	1	0	0	40149	Oryza meridionalis	Oryza meridionalis	Oryza	Poaceae	Poales	Magnoliopsida	Streptophyta	Viridiplantae	Eukaryota	Archaeplastida
Oryzrufi	1	0	1	0	0	1	0	1	0	1	4529	Oryza rufipogon	Oryza rufipogon	Oryza	Poaceae	Poales	Magnoliopsida	Streptophyta	Viridiplantae	Eukaryota	Archaeplastida
Oryzbart	1	0	1	0	0	1	0	1	0	1	65489	Oryza barthii	Oryza barthii	Oryza	Poaceae	Poales	Magnoliopsida	Streptophyta	Viridiplantae	Eukaryota	Archaeplastida
Oryzglab	1	0	1	0	0	1	1	1	0	1	4538	Oryza glaberrima	Oryza glaberrima	Oryza	Poaceae	Poales	Magnoliopsida	Streptophyta	Viridiplantae	Eukaryota	Archaeplastida
Oryzbrac	1	0	1	0	0	1	0	1	1	1	4533	Oryza brachyantha	Oryza brachyantha	Oryza	Poaceae	Poales	Magnoliopsida	Streptophyta	Viridiplantae	Eukaryota	Archaeplastida
Leerperr	1	0	1	0	0	1	0	1	1	0	77586	Leersia perrieri	Leersia perrieri	Leersia	Poaceae	Poales	Magnoliopsida	Streptophyta	Viridiplantae	Eukaryota	Archaeplastida
Aegitaus	1	0	1	0	0	1	0	1	0	1	200361	Aegilops tauschii subsp. strangulata	Aegilops tauschii	Aegilops	Poaceae	Poales	Magnoliopsida	Streptophyta	Viridiplantae	Eukaryota	Archaeplastida
Bracdist	1	0	1	0	0	1	0	1	0	1	15368	Brachypodium distachyon	Brachypodium distachyon	Brachypodium	Poaceae	Poales	Magnoliopsida	Streptophyta	Viridiplantae	Eukaryota	Archaeplastida
Setaital	1	0	1	0	0	0	0	1	0	1	4555	Setaria italica	Setaria italica	Setaria	Poaceae	Poales	Magnoliopsida	Streptophyta	Viridiplantae	Eukaryota	Archaeplastida
Sorgbico	1	0	1	0	0	0	0	1	0	1	4558	Sorghum bicolor	Sorghum bicolor	Sorghum	Poaceae	Poales	Magnoliopsida	Streptophyta	Viridiplantae	Eukaryota	Archaeplastida
Musaacum	1	0	0	0	0	1	0	1	0	0	214687	Musa acuminata subsp. malaccensis	Musa acuminata	Musa	Musaceae	Zingiberales	Magnoliopsida	Streptophyta	Viridiplantae	Eukaryota	Archaeplastida
Ambotric	1	0	1	0	0	1	0	1	1	1	13333	Amborella trichopoda	Amborella trichopoda	Amborella	Amborellaceae	Amborellales	Magnoliopsida	Streptophyta	Viridiplantae	Eukaryota	Archaeplastida
Physpate	1	0	1	0	0	1	1	1	1	1	3218	Physcomitrella patens	Physcomitrella patens	Physcomitrella	Funariaceae	Funariales	Bryopsida	Streptophyta	Viridiplantae	Eukaryota	Archaeplastida
Selamoel	1	0	1	0	0	1	0	1	0	0	88036	Selaginella moellendorffii	Selaginella moellendorffii	Selaginella	Selaginellaceae	Selaginellales	Lycopodiopsida	Streptophyta	Viridiplantae	Eukaryota	Archaeplastida
Choncris	1	0	1	0	0	1	0	0	1	1	2769	Chondrus crispus	Chondrus crispus	Chondrus	Gigartinaceae	Gigartinales	Florideophyceae	Rhodophyta		Eukaryota	Archaeplastida
Galdsulp	1	0	1	0	0	1	1	1	1	0	130081	Galdieria sulphuraria	Galdieria sulphuraria	Galdieria	Cyanidiaceae	Cyanidiales	Bangiophyceae	Rhodophyta		Eukaryota	Archaeplastida
Plascoat	0	0	0	0	0	0	0	0	0	0	208452	Plasmodium coatneyi	Plasmodium coatneyi	Plasmodium	Plasmodiidae	Haemosporida	Aconoidasida	Apicomplexa		Eukaryota	TSAR
Plasgond	0	0	0	0	0	0	0	0	0	0	77519	Plasmodium gonderi	Plasmodium gonderi	Plasmodium	Plasmodiidae	Haemosporida	Aconoidasida	Apicomplexa		Eukaryota	TSAR
Plasreic	0	0	0	0	0	0	0	0	0	0	5854	Plasmodium reichenowi	Plasmodium reichenowi	Plasmodium	Plasmodiidae	Haemosporida	Aconoidasida	Apicomplexa		Eukaryota	TSAR
Babeovat	0	0	0	0	0	0	0	0	0	0	189622	Babesia ovata	Babesia ovata	Babesia	Babesiidae	Piroplasmida	Aconoidasida	Apicomplexa		Eukaryota	TSAR
Babebige	0	0	0	0	0	0	0	0	0	0	5866	Babesia bigemina	Babesia bigemina	Babesia	Babesiidae	Piroplasmida	Aconoidasida	Apicomplexa		Eukaryota	TSAR
Cyclcaye	0	0	0	0	0	0	0	0	0	0	88456	Cyclospora cayetanensis	Cyclospora cayetanensis	Cyclospora	Eimeriidae	Eucoccidiorida	Conoidasida	Apicomplexa		Eukaryota	TSAR
Cystsuis	0	0	0	0	0	0	0	0	0	0	483139	Cystoisospora suis	Cystoisospora suis	Cystoisospora	Sarcocystidae	Eucoccidiorida	Conoidasida	Apicomplexa		Eukaryota	TSAR
Pseupers	1	0	1	0	0	0	0	0	0	0	266149	Pseudocohnilembus persalinus	Pseudocohnilembus persalinus	Pseudocohnilembus	Pseudocohnilembidae	Philasterida	Oligohymenophorea	Ciliophora		Eukaryota	TSAR
Oxyttrif	1	1	1	0	0	1	0	0	1	0	1172189	Oxytricha trifallax	Oxytricha trifallax	Oxytricha	Oxytrichidae	Sporadotrichida	Spirotrichea	Ciliophora		Eukaryota	TSAR
Styllemn	0	1	1	0	0	1	0	0	1	0	5949	Stylonychia lemnae	Stylonychia lemnae	Stylonychia	Oxytrichidae	Sporadotrichida	Spirotrichea	Ciliophora		Eukaryota	TSAR
Stencoer	1	1	1	0	0	0	0	0	0	0	5963	Stentor coeruleus	Stentor coeruleus	Stentor	Stentoridae	Heterotrichida	Heterotrichea	Ciliophora		Eukaryota	TSAR
Plashals	1	0	1	0	0	1	0	1	1	0	4781	Plasmopara halstedii	Plasmopara halstedii	Plasmopara	Peronosporaceae	Peronosporales	Oomycetes			Eukaryota	TSAR
Phytmega	1	0	0	0	0	0	0	0	0	0	4795	Phytophthora megakarya	Phytophthora megakarya	Phytophthora	Peronosporaceae	Peronosporales	Oomycetes			Eukaryota	TSAR
Hyalarab	1	1	1	0	0	0	0	1	1	0	559515	Hyaloperonospora arabidopsidis Emoy2	Hyaloperonospora arabidopsidis	Hyaloperonospora	Peronosporaceae	Peronosporales	Oomycetes			Eukaryota	TSAR
Peroeffu	0	0	1	0	0	1	0	1	1	0	542832	Peronospora effusa	Peronospora effusa	Peronospora	Peronosporaceae	Peronosporales	Oomycetes			Eukaryota	TSAR
Phytlate	1	0	1	0	0	1	0	0	0	0	1254522	Phytophthora lateralis MPF4	Phytophthora lateralis	Phytophthora	Peronosporaceae	Peronosporales	Oomycetes			Eukaryota	TSAR
Phytramo	1	0	0	0	0	1	0	1	1	0	164328	Phytophthora ramorum	Phytophthora ramorum	Phytophthora	Peronosporaceae	Peronosporales	Oomycetes			Eukaryota	TSAR
Pythirre	0	1	1	0	0	1	0	1	1	0	1223557	Pythium irregulare DAOM BR486	Pythium irregulare	Pythium	Pythiaceae	Pythiales	Oomycetes			Eukaryota	TSAR
Pythiway	1	1	0	0	0	1	0	1	1	0	1223558	Pythium iwayamai DAOM BR242034	Pythium iwayamai	Pythium	Pythiaceae	Pythiales	Oomycetes			Eukaryota	TSAR
Pythapha	1	1	1	0	0	1	1	1	0	0	1223555	Pythium aphanidermatum DAOM BR444	Pythium aphanidermatum	Pythium	Pythiaceae	Pythiales	Oomycetes			Eukaryota	TSAR
Pytharrh	1	1	1	0	0	1	0	1	1	0	1223556	Pythium arrhenomanes ATCC 12531	Pythium arrhenomanes	Pythium	Pythiaceae	Pythiales	Oomycetes			Eukaryota	TSAR
Albulaib	1	0	1	0	0	1	0	1	1	0	890382	Albugo laibachii Nc14	Albugo laibachii	Albugo	Albuginaceae	Albuginales	Oomycetes			Eukaryota	TSAR
Thraclav	1	0	1	0	0	1	0	1	1	1	74557	Thraustotheca clavata	Thraustotheca clavata	Thraustotheca	Saprolegniaceae	Saprolegniales	Oomycetes			Eukaryota	TSAR
Nanngadi	0	0	0	0	0	0	0	0	1	0	72520	Nannochloropsis gaditana	Nannochloropsis gaditana	Nannochloropsis	Monodopsidaceae	Eustigmatales	Eustigmatophyceae			Eukaryota	TSAR
Ectosili	1	0	1	0	1	1	0	1	1	1	2880	Ectocarpus siliculosus	Ectocarpus siliculosus	Ectocarpus	Ectocarpaceae	Ectocarpales	Phaeophyceae			Eukaryota	TSAR
Aureanop	0	0	1	0	0	1	0	1	1	0	44056	Aureococcus anophagefferens	Aureococcus anophagefferens	Aureococcus		Pelagomonadales	Pelagophyceae			Eukaryota	TSAR
Hondferm	1	0	1	0	1	1	0	1	1	0	2315210	Hondaea fermentalgiana	Hondaea fermentalgiana	Hondaea	Thraustochytriaceae	Thraustochytrida	Bigyra			Eukaryota	TSAR
Plasbras	0	1	1	0	1	1	0	1	1	0	37360	Plasmodiophora brassicae	Plasmodiophora brassicae	Plasmodiophora	Plasmodiophoridae	Plasmodiophorida		Endomyxa		Eukaryota	TSAR
Retifilo	1	1	1	0	0	0	0	1	0	1	46433	Reticulomyxa filosa	Reticulomyxa filosa	Reticulomyxa	Reticulomyxidae			Foraminifera		Eukaryota	TSAR
Angodean	0	0	1	0	1	0	0	1	1	0	59799	Angomonas deanei	Angomonas deanei	Angomonas	Trypanosomatidae	Trypanosomatida	Kinetoplastea	Euglenozoa		Eukaryota	Discoba
Striculi	0	0	0	0	0	0	0	1	1	0	28005	Strigomonas culicis	Strigomonas culicis	Strigomonas	Trypanosomatidae	Trypanosomatida	Kinetoplastea	Euglenozoa		Eukaryota	Discoba
Trypcono	1	0	1	0	0	1	0	1	0	0	83891	Trypanosoma conorhini	Trypanosoma conorhini	Trypanosoma	Trypanosomatidae	Trypanosomatida	Kinetoplastea	Euglenozoa		Eukaryota	Discoba
Eutrgymn	1	0	1	0	0	1	0	1	0	0	72664	Eutreptiella gymnastica	Eutreptiella gymnastica	Eutreptiella	Eutreptiaceae	Euptreptiida	Euglenoidea	Euglenozoa		Eukaryota	Discoba
Giarlamb	0	0	0	0	0	0	0	1	1	0	184922	Giardia lamblia ATCC 50803	Giardia intestinalis	Giardia	Hexamitidae	Diplomonadida		Fornicata		Eukaryota	Metamonada
Spirsalm	0	1	1	0	0	0	0	1	1	0	348837	Spironucleus salmonicida	Spironucleus salmonicida	Spironucleus	Hexamitidae	Diplomonadida		Fornicata		Eukaryota	Metamonada
CheimAB125	0	0	0	0	0	0	0	0	0	0	1841596	Candidatus Heimdallarchaeota archaeon AB_125	Candidatus Heimdallarchaeota archaeon AB_125					Candidatus Heimdallarchaeota		Archaea
CheimLC3	0	0	0	0	0	0	0	0	0	0	1841598	Candidatus Heimdallarchaeota archaeon LC_3	Candidatus Heimdallarchaeota archaeon LC_3					Candidatus Heimdallarchaeota		Archaea
CheimLC2	0	0	0	0	0	0	0	0	0	0	1841597	Candidatus Heimdallarchaeota archaeon LC_2	Candidatus Heimdallarchaeota archaeon LC_2					Candidatus Heimdallarchaeota		Archaea
Loki14	0	0	0	0	0	0	0	0	0	0	1538547	Lokiarchaeum sp. GC14_75	Lokiarchaeum sp. GC14_75	Lokiarchaeum				Candidatus Lokiarchaeota		Archaea
CThorAB25	0	0	0	0	0	0	0	0	0	0	1837170	Candidatus Thorarchaeota archaeon AB_25	Candidatus Thorarchaeota archaeon AB_25					Candidatus Thorarchaeota		Archaea
Thor45	0	0	0	0	0	0	0	0	0	0	1706443	Candidatus Thorarchaeota archaeon SMTZ-45	Candidatus Thorarchaeota archaeon SMTZ-45					Candidatus Thorarchaeota		Archaea
Thor83	0	0	0	0	0	0	0	0	0	0	1706445	Candidatus Thorarchaeota archaeon SMTZ1-83	Candidatus Thorarchaeota archaeon SMTZ1-83					Candidatus Thorarchaeota		Archaea
Desuamyl	0	0	0	0	0	0	0	0	0	0	768672	Desulfurococcus amylolyticus DSM 16532	Desulfurococcus amylolyticus	Desulfurococcus	Desulfurococcaceae	Desulfurococcales	Thermoprotei	Crenarchaeota		Archaea
Staphell	0	0	0	0	0	0	0	0	0	0	591019	Staphylothermus hellenicus DSM 12710	Staphylothermus hellenicus	Staphylothermus	Desulfurococcaceae	Desulfurococcales	Thermoprotei	Crenarchaeota		Archaea
Fervfont	0	0	0	0	0	0	0	0	0	0	1163730	Fervidicoccus fontis Kam940	Fervidicoccus fontis	Fervidicoccus	Fervidicoccaceae	Fervidicoccales	Thermoprotei	Crenarchaeota		Archaea
Hypebuty	0	0	0	0	0	0	0	0	0	0	415426	Hyperthermus butylicus DSM 5456	Hyperthermus butylicus	Hyperthermus	Pyrodictiaceae	Desulfurococcales	Thermoprotei	Crenarchaeota		Archaea
Acidsacc	0	0	0	0	0	0	0	0	0	0	666510	Acidilobus saccharovorans 345-15	Acidilobus saccharovorans	Acidilobus	Acidilobaceae	Acidilobales	Thermoprotei	Crenarchaeota		Archaea
Metacupr	0	0	0	0	0	0	0	0	0	0	1006006	Metallosphaera cuprina Ar-4	Metallosphaera cuprina	Metallosphaera	Sulfolobaceae	Sulfolobales	Thermoprotei	Crenarchaeota		Archaea
Sulfacid	0	0	0	0	0	0	0	0	0	0	330779	Sulfolobus acidocaldarius DSM 639	Sulfolobus acidocaldarius	Sulfolobus	Sulfolobaceae	Sulfolobales	Thermoprotei	Crenarchaeota		Archaea
Pyroaero	0	0	0	0	0	0	0	0	0	0	178306	Pyrobaculum aerophilum str. IM2	Pyrobaculum aerophilum	Pyrobaculum	Thermoproteaceae	Thermoproteales	Thermoprotei	Crenarchaeota		Archaea
Thertena	0	0	0	0	0	0	0	0	0	0	768679	Thermoproteus tenax Kra 1	Thermoproteus tenax	Thermoproteus	Thermoproteaceae	Thermoproteales	Thermoprotei	Crenarchaeota		Archaea
Vulcdist	0	0	0	0	0	0	0	0	0	0	572478	Vulcanisaeta distributa DSM 14429	Vulcanisaeta distributa	Vulcanisaeta	Thermoproteaceae	Thermoproteales	Thermoprotei	Crenarchaeota		Archaea
Nitrmari	0	0	0	0	0	0	0	0	0	0	436308	Nitrosopumilus maritimus SCM1	Nitrosopumilus maritimus	Nitrosopumilus	Nitrosopumilaceae	Nitrosopumilales		Thaumarchaeota		Archaea
Methhung	0	0	0	0	0	0	0	0	0	0	323259	Methanospirillum hungatei JF-1	Methanospirillum hungatei	Methanospirillum	Methanospirillaceae	Methanomicrobiales	Methanomicrobia	Euryarchaeota		Archaea
Archfulg	0	0	0	0	0	0	0	0	0	0	224325	Archaeoglobus fulgidus DSM 4304	Archaeoglobus fulgidus	Archaeoglobus	Archaeoglobaceae	Archaeoglobales	Archaeoglobi	Euryarchaeota		Archaea
Methkand	0	0	0	0	0	0	0	0	0	0	190192	Methanopyrus kandleri AV19	Methanopyrus kandleri	Methanopyrus	Methanopyraceae	Methanopyrales	Methanopyri	Euryarchaeota		Archaea
Methsmit	0	0	0	0	0	0	0	0	0	0	420247	Methanobrevibacter smithii ATCC 35061	Methanobrevibacter smithii	Methanobrevibacter	Methanobacteriaceae	Methanobacteriales	Methanobacteria	Euryarchaeota		Archaea
Methmari	0	0	0	0	0	0	0	0	0	0	267377	Methanococcus maripaludis S2	Methanococcus maripaludis	Methanococcus	Methanococcaceae	Methanococcales	Methanococci	Euryarchaeota		Archaea
Pyrofuri	0	0	0	0	0	0	0	0	0	0	186497	Pyrococcus furiosus DSM 3638	Pyrococcus furiosus	Pyrococcus	Thermococcaceae	Thermococcales	Thermococci	Euryarchaeota		Archaea
Therlito	0	0	0	0	0	0	0	0	0	0	523849	Thermococcus litoralis DSM 5473	Thermococcus litoralis	Thermococcus	Thermococcaceae	Thermococcales	Thermococci	Euryarchaeota		Archaea
Theracid	0	0	0	0	0	0	0	0	0	0	273075	Thermoplasma acidophilum DSM 1728	Thermoplasma acidophilum	Thermoplasma	Thermoplasmataceae	Thermoplasmatales	Thermoplasmata	Euryarchaeota		Archaea
Halomari	0	0	0	0	0	0	0	0	0	0	272569	Haloarcula marismortui ATCC 43049	Haloarcula marismortui	Haloarcula	Haloarculaceae	Halobacteriales	Halobacteria	Euryarchaeota		Archaea
Fusoequi	0	0	0	0	0	0	0	0	0	0	134605	Fusobacterium equinum	Fusobacterium equinum	Fusobacterium	Fusobacteriaceae	Fusobacteriales	Fusobacteriia	Fusobacteria		Bacteria
Thermari	0	0	0	0	0	0	0	0	0	0	2336	Thermotoga maritima	Thermotoga maritima	Thermotoga	Thermotogaceae	Thermotogales	Thermotogae	Thermotogae		Bacteria
Aquiaeol	0	0	0	0	0	0	0	0	0	0	224324	Aquifex aeolicus VF5	Aquifex aeolicus	Aquifex	Aquificaceae	Aquificales	Aquificae	Aquificae		Bacteria
Desudesu	0	0	0	0	0	0	0	0	0	0	641491	Desulfovibrio desulfuricans ND132	Desulfovibrio desulfuricans	Desulfovibrio	Desulfovibrionaceae	Desulfovibrionales	Deltaproteobacteria	Proteobacteria		Bacteria
Acidcaps	0	0	0	0	0	0	0	0	0	0	240015	Acidobacterium capsulatum ATCC 51196	Acidobacterium capsulatum	Acidobacterium	Acidobacteriaceae	Acidobacteriales	Acidobacteriia	Acidobacteria		Bacteria
Therther	0	0	0	0	0	0	0	0	0	0	262724	Thermus thermophilus HB27	Thermus thermophilus	Thermus	Thermaceae	Thermales	Deinococci	Deinococcus-Thermus		Bacteria
Chlolimn	0	0	0	0	0	0	0	0	0	0	274537	Chlorobaculum limnaeum	Chlorobaculum limnaeum	Chlorobaculum	Chlorobiaceae	Chlorobiales	Chlorobia	Chlorobi		Bacteria
Spirther	0	0	0	0	0	0	0	0	0	0	665571	Spirochaeta thermophila DSM 6192	Spirochaeta thermophila	Spirochaeta	Spirochaetaceae	Spirochaetales	Spirochaetia	Spirochaetes		Bacteria
Fibrsucc	0	0	0	0	0	0	0	0	0	0	59374	Fibrobacter succinogenes subsp. succinogenes S85	Fibrobacter succinogenes	Fibrobacter	Fibrobacteraceae	Fibrobacterales	Fibrobacteria	Fibrobacteres		Bacteria

## Sheet: ASR nodes
Ancestral state reconstructed nodes
	Name of nodes	Number of species/node	Species list/node
	LECA	388	Bosmutu, Equucaba, Equuasin, Ursumari, Mustputo, Panttigr, Felicatu, Ptervamp, Chlosaba, Rhinbiet, Rhinroxe, Gorigori, Pongabel, Nomaleuc, Aotunanc, Saimboli, Carlsyri, Micrmuri, Musspre, Muscaro, Muspaha, Cricgris, Nanngali, Octodegu, Chinlani, Caviporc, Fukodama, Heteglab, Dasynove, Sarcharr, Monodome, Taengutt, Cotujapo, Dromnova, Crocporo, Gophagas, Chrypict, Xenotrop, Poecform, Poeclati, Xip…
	Ophistokonta	322	Bosmutu, Equucaba, Equuasin, Ursumari, Mustputo, Panttigr, Felicatu, Ptervamp, Chlosaba, Rhinbiet, Rhinroxe, Gorigori, Pongabel, Nomaleuc, Aotunanc, Saimboli, Carlsyri, Micrmuri, Musspre, Muscaro, Muspaha, Cricgris, Nanngali, Octodegu, Chinlani, Caviporc, Fukodama, Heteglab, Dasynove, Sarcharr, Monodome, Taengutt, Cotujapo, Dromnova, Crocporo, Gophagas, Chrypict, Xenotrop, Poecform, Poeclati, Xip…
	Archaeplastida	29	Arabhall, Arabthal, Brasoler, Gossraim, Theocaca, Corccaps, Poputric, Vignradi, Glycmax, Nicoatte, Oryzlong, Oryzglum, Oryzpunc, Oryzmeri, Oryzrufi, Oryzbart, Oryzglab, Oryzbrac, Leerperr, Aegitaus, Bracdist, Setaital, Sorgbico, Musaacum, Ambotric, Physpate, Selamoel, Choncris, Galdsulp
	TSAR	29	Plascoat, Plasgond, Plasreic, Babeovat, Babebige, Cyclcaye, Cystsuis, Pseupers, Oxyttrif, Styllemn, Stencoer, Plashals, Phytmega, Hyalarab, Peroeffu, Phytlate, Phytramo, Pythirre, Pythiway, Pythapha, Pytharrh, Albulaib, Thraclav, Nanngadi, Ectosili, Aureanop, Hondferm, Plasbras, Retifilo
	Discoba	4	Angodean, Striculi, Trypcono, Eutrgymn
	Metamonada	2	Giarlamb, Spirsalm
	Evosea	2	Planfung, Dictpurp
	Chordata	76	Musspre, Muscaro, Muspaha, Cricgris, Nanngali, Octodegu, Chinlani, Caviporc, Fukodama, Heteglab, Rhinbiet, Rhinroxe, Chlosaba, Gorigori, Pongabel, Nomaleuc, Aotunanc, Saimboli, Carlsyri, Micrmuri, Bosmutu, Equuasin, Equucaba, Ptervamp, Mustputo, Ursumari, Panttigr, Felicatu, Dasynove, Sarcharr, Monodome, Taengutt, Cotujapo, Dromnova, Crocporo, Gophagas, Chrypict, Xenotrop, Danireri, Elecelec, Ict…
	Lophotrochozoa	4	Lottgiga, Octobima, Helorobu, Capitele,
	Arthropoda	30	Bombmori, Lucicupr, Drosgrim, Droserec, Drosyaku, Drosmela, Drossimu, Drossech, Drosanan, Drospseu, Drospers, Droswill, Mayedest, Belganta, Anopdarl, Tribcast, Dendpond, Anopglab, Bombimpa, Soleinvi, Attaceph, Nasovitr, Rhodprol, Acyrpisu, Orchcinc, Daphpule, Strimari, Sarcscab, Tetrurti, Stegmimo,
	Nematoda	8	Onchvolv, Loaloa, Stroratt, Caenbrig, Caeneleg, Caenrema, Prispaci, Tricspir,
	Metazoa	124	Musspre, Muscaro, Muspaha, Cricgris, Nanngali, Octodegu, Chinlani, Caviporc, Fukodama, Heteglab, Rhinbiet, Rhinroxe, Chlosaba, Gorigori, Pongabel, Nomaleuc, Aotunanc, Saimboli, Carlsyri, Micrmuri, Bosmutu, Equuasin, Equucaba, Ptervamp, Mustputo, Ursumari, Panttigr, Felicatu, Dasynove, Sarcharr, Monodome, Taengutt, Cotujapo, Dromnova, Crocporo, Gophagas, Chrypict, Xenotrop, Danireri, Elecelec, Ict…
	Basidiomycota	69	Gymlu1, Armcep1, Lacbi2, Lacam2, Hypsu1, Copci, Agabi, Amamu1, Conpu1, Stehi1, Hetan2, Punst1, Jaaar1, Glotr1, Trave1, Phlbr1, Bjead1, Cersu1, Phlgi1, SerlaS7, Dicsq1, Sclci1, Paxin1, Hydpi2, Rhives1, Suilu4, Suibr2, Daequ1, Pilcr1, Tulca1, Botbo1, Fomme1, Aurde3, Sisni1, Galma1, Hebcy2, PosplRSB12, Calco1, Dacsp1, Trias8904, Triol1, Cryne, Kocim1, Treen1, Treme1, Xantdend, Meimi1, Acain1, Tilan2…
	Ascomycota	112	Pench1, Neofi1, Aspni, Asptu1, Aspca3, Aspte1, Aspfl1, Aspor1, Aspbr1, Aspfu1, Aspzo1, Eurhe1, Aspnov1, Bysni1, Cocim1, Uncre1, Micca1, Triru1, Tricviol, Triver1, Parbra1, Blade1, Hisca1, Pocchl1, EndpusZ1, Cypeu1, Drecconi, Ustvir1, Venin1, Conap1, Cocsa1, Cocvi1, Pyrtt1, Lepmu1, Parsp1, Stano2, Sepmu1, Zymbr1, Zymps1, Purplila, Ophnu1, Ophpic1, Podan3, Chagl, Neute, Diaam1, Phaal1, Roseneca, Eu…
	Mucoromycota	5	Rhior3, Rhimi1, Liccor1, Hesve2, Lobtra1,
	Zoopagomycota	5	Conco1, Coere1, Linpe1, DimcrSC1, Thasp1,
	Chytridiomycota	5	Spipu1, Caupr1, Rhihy1, Pirfi3, Anasp1,
	Amorphea	324	Bosmutu, Equucaba, Equuasin, Ursumari, Mustputo, Panttigr, Felicatu, Ptervamp, Chlosaba, Rhinbiet, Rhinroxe, Gorigori, Pongabel, Nomaleuc, Aotunanc, Saimboli, Carlsyri, Micrmuri, Musspre, Muscaro, Muspaha, Cricgris, Nanngali, Octodegu, Chinlani, Caviporc, Fukodama, Heteglab, Dasynove, Sarcharr, Monodome, Taengutt, Cotujapo, Dromnova, Crocporo, Gophagas, Chrypict, Xenotrop, Poecform, Poeclati, Xip…
	Fungi	197	Gymlu1, Armcep1, Lacbi2, Lacam2, Hypsu1, Copci, Agabi, Amamu1, Conpu1, Stehi1, Hetan2, Punst1, Jaaar1, Glotr1, Trave1, Phlbr1, Bjead1, Cersu1, Phlgi1, SerlaS7, Dicsq1, Sclci1, Paxin1, Hydpi2, Rhives1, Suilu4, Suibr2, Daequ1, Pilcr1, Tulca1, Botbo1, Fomme1, Aurde3, Sisni1, Galma1, Hebcy2, PosplRSB12, Calco1, Dacsp1, Trias8904, Triol1, Cryne, Kocim1, Treen1, Treme1, Xantdend, Meimi1, Acain1, Tilan2…
	Bacteria	9	Fusoequi, Thermari, Aquiaeol, Desudesu, Acidcaps, Therther, Chlolimn, Spirther, Fibrsucc,
	Archaea	20	Desuamyl, Staphell, Fervfont, Hypebuty, Acidsacc, Metacupr, Sulfacid, Pyroaero, Thertena, Vulcdist, Nitrmari, Methhung, Archfulg, Methkand, Methsmit, Methmari, Pyrofuri, Therlito, Theracid, Halomari
	Asgard	7	CheimAB125, CheimLC3, CheimLC2, Loki14, CThorAB25, Thor45, Thor83
	All species (Root)	424	Poputric, Vignradi, Glycmax, Brasoler, Arabhall, Arabthal, Gossraim, Corccaps, Theocaca, Nicoatte, Musaacum, Oryzrufi, Oryzglab, Oryzmeri, Oryzpunc, Oryzbrac, Oryzlong, Oryzbart, Oryzglum, Leerperr, Aegitaus, Bracdist, Setaital, Sorgbico, Ambotric, Selamoel, Physpate, Choncris, Galdsulp, Ectosili, Nanngadi, Aureanop, Phytlate, Phytramo, Peroeffu, Phytmega, Plashals, Hyalarab, Pythapha, Pythirre, …

## Sheet: ASR results
MultiState
Gain parameter (q01) restricted to 0.02	q01	q10	Root P(0)	Root P(1)	LECA P(0)	LECA P(1)	Amorphea P(0)	Amorphea P(1)	Evosea P(0)	Evosea P(1)	Ophistokonta P(0)	Ophistokonta P(1)	Metazoa P(0)	Metazoa P(1)	Chordata P(0)	Chordata P(1)	LophotroChozoa P(0)	LophotroChozoa P(1)	Arthropoda P(0)	Arthropoda P(1)	Nematoda P(0)	Nematoda P(1)	Fungi P(0)	Fungi P(1)	Basidiomycota P(0)	Basidiomycota P(1)	Ascomycota P(0)	Ascomycota P(1)	Mucoromycota P(0)	Mucoromycota P(1)	Zoopagomycota P(0)	Zoopagomycota P(1)	Chytridiomycota P(0)	Chytridiomycota P(1)	ArChaeplastida P(0)	ArChaeplastida P(1)	TSAR P(0)	TSAR P(1)	Discoba P(0)	Discoba P(1)	Metamonada P(0)	Metamonada P(1)	Bacteria P(0)	Bacteria P(1)	ArChaea P(0)	ArChaea P(1)	Asgard P(0)	Asgard P(1)	Root P(0)
Wee1	0.02	1.11523	1	0	0.002968	0.997032	0.000151	0.999849	0.034619	0.965381	0.001324	0.998676	5e-06	0.999995	1e-06	0.999999	2e-06	0.999998	2e-06	0.999998	0.060112	0.939888	0.29135	0.70865	0.058599	0.941401	0.000214	0.999786	0.89827	0.10173	0.922438	0.077562	0.921086	0.078914	0.000129	0.999871	6.8e-05	0.999932	0.001879	0.998121	0.716271	0.283729	0.896483	0.103517	0.806962	0.193038	0.828897	0.171103	1
Cdc25	0.02	0.655814	1	0	0.001154	0.998846	8.9e-05	0.999911	0.041764	0.958236	9e-06	0.999991	3.9e-05	0.999961	1e-06	0.999999	0.312924	0.687076	1.1e-05	0.999989	0.017546	0.982454	2.7e-05	0.999973	1e-06	0.999999	5e-06	0.999995	0.066261	0.933739	0.00266	0.99734	1.7e-05	0.999983	0.906087	0.093913	0.000134	0.999866	0.863289	0.136711	0.064988	0.935012	0.982262	0.017738	0.919353	0.080647	0.9322	0.0678	1
Cdk1	0.02	0.208995	1	0	0.000444	0.999556	7e-06	0.999993	0.000254	0.999746	9e-06	0.999991	1e-06	0.999999	1e-06	0.999999	2e-06	0.999998	2e-06	0.999998	0.000113	0.999887	2.1e-05	0.999979	1e-06	0.999999	4e-06	0.999996	0.163098	0.836902	0.000289	0.999711	1.4e-05	0.999986	7.9e-05	0.999921	4e-06	0.999996	0.000268	0.999732	0.127225	0.872775	0.99959	0.00041	0.992077	0.007923	0.993508	0.006492	1
Chk1	0.02	0.215765	1	0	0.883341	0.116659	0.00021	0.99979	0.107199	0.892801	9e-06	0.999991	1e-06	0.999999	1e-06	0.999999	2e-06	0.999998	1e-06	0.999999	0.000113	0.999887	2.3e-05	0.999977	1e-06	0.999999	4e-06	0.999996	0.159067	0.840933	0.998603	0.001397	1.4e-05	0.999986	0.98966	0.01034	0.99937	0.00063	0.977921	0.022079	0.970079	0.029921	0.99955	0.00045	0.991511	0.008489	0.993066	0.006934	1
Chk2	0.02	0.680663	1	0	0.006302	0.993698	8e-06	0.999992	0.000366	0.999634	5e-05	0.99995	3.8e-05	0.999962	1e-06	0.999999	2.8e-05	0.999972	0.000214	0.999786	0.009838	0.990162	0.002148	0.997852	0.000289	0.999711	4e-06	0.999996	6.4e-05	0.999936	7.8e-05	0.999922	4.8e-05	0.999952	0.89989	0.10011	0.004515	0.995485	0.487948	0.512052	0.828313	0.171687	0.97975	0.02025	0.913796	0.086204	0.927154	0.072846	1
Discrete:Dependent
Gain parameters (q12, q13, q24, q34) restricted to 0.02	q12	q13	q21	q24	q31	q34	q42	q43	Root - P(0,0)	Root - P(0,1)	Root - P(1,0)	Root - P(1,1)	LECA - P(0,0)	LECA - P(0,1)	LECA - P(1,0)	LECA - P(1,1)	Amorphea - P(0,0)	Amorphea - P(0,1)	Amorphea - P(1,0)	Amorphea - P(1,1)	Evosea - P(0,0)	Evosea - P(0,1)	Evosea - P(1,0)	Evosea - P(1,1)	Ophistokonta - P(0,0)	Ophistokonta - P(0,1)	Ophistokonta - P(1,0)	Ophistokonta - P(1,1)	Metazoa - P(0,0)	Metazoa - P(0,1)	Metazoa - P(1,0)	Metazoa - P(1,1)	Chordata - P(0,0)	Chordata - P(0,1)	Chordata - P(1,0)	Chordata - P(1,1)	LophotroChozoa - P(0,0)	LophotroChozoa - P(0,1)	LophotroChozoa - P(1,0)	LophotroChozoa - P(1,1)	Arthropoda - P(0,0)	Arthropoda - P(0,1)	Arthropoda - P(1,0)	Arthropoda - P(1,1)	Nematoda - P(0,0)	Nematoda - P(0,1)	Nematoda - P(1,0)	Nematoda - P(1,1)	Fungi - P(0,0)
Wee1 - Cdc25	0.02	0.02	0.618666	0.02	0.519338	0.02	1.36331	0.680045	1	0	0	0	5e-06	0.002999	0.00111	0.995887	0	0.000171	0.000104	0.999725	0.002112	0.042579	0.038595	0.916714	0	0.000841	1e-05	0.999148	0	5e-06	6.8e-05	0.999928	0	1e-06	1e-06	0.999997	1e-06	1e-06	0.41842	0.581578	0	2e-06	1.3e-05	0.999985	0.000888	0.045722	0.017621	0.935769	5e-06
Wee1 - Cdk1	0.02	0.02	0.129491	0.02	5.95113	0.02	1.024	0.261528	1	0	0	0	1e-06	0.002673	0.000503	0.996823	0	0.000147	4e-06	0.999849	7e-06	0.038632	0.000112	0.961249	0	0.000945	5e-06	0.99905	0	5e-06	1e-06	0.999994	0	1e-06	1e-06	0.999998	0	2e-06	1e-06	0.999997	0	2e-06	1e-06	0.999997	6e-06	0.069031	5.3e-05	0.93091	5e-06
Wee1 - Chk1	0.02	0.02	0.164361	0.02	0.493141	0.02	1.54882	0.256343	1	0	0	0	0.004266	0.000368	0.879995	0.115371	0	0.0001	0.000243	0.999657	0.002986	0.021766	0.095351	0.879897	0	0.000806	1e-05	0.999184	0	5e-06	2e-06	0.999993	0	1e-06	1e-06	0.999997	0	2e-06	2e-06	0.999996	0	2e-06	1e-06	0.999997	7e-06	0.057251	0.000138	0.942604	4e-06
Wee1 - Chk2	0.02	0.02	0.791186	0.02	0.864159	0.02	1.24179	0.596089	1	0	0	0	2.3e-05	0.003239	0.006748	0.98999	0	0.000125	8e-06	0.999866	1.2e-05	0.029766	0.000354	0.969868	0	0.001241	6e-05	0.9987	0	5e-06	5.3e-05	0.999942	0	1e-06	1e-06	0.999997	0	2e-06	3.7e-05	0.999961	0	2e-06	0.00024	0.999758	0.000459	0.055204	0.006082	0.938256	0.000546
Cdc25 - Cdk1	0.02	0.02	0.395428	0.02	2.19329	0.02	0.628573	0.170477	1	0	0	0	0	0.000761	8.1e-05	0.999159	0	7.4e-05	6e-06	0.999921	9e-06	0.036425	0.000248	0.963317	0	9e-06	7e-06	0.999984	0	3.4e-05	1e-06	0.999965	0	1e-06	1e-06	0.999998	1e-06	0.300089	2e-06	0.699909	0	1.1e-05	2e-06	0.999987	2e-06	0.016036	0.000146	0.983816	0
Cdc25 - Chk1	0.02	0.02	0.525454	0.02	0.972413	0.02	0.584718	0.193848	1	0	0	0	0.000886	0.000512	0.810833	0.187769	0	0.000138	0.000235	0.999627	0.005065	0.062359	0.121088	0.811487	0	9e-06	8e-06	0.999983	0	3.3e-05	1e-06	0.999966	0	1e-06	1e-06	0.999998	1e-06	0.317314	2e-06	0.682684	0	1.1e-05	1e-06	0.999988	2e-06	0.015907	0.000134	0.983957	0
Cdc25 - Chk2	0.02	0.02	1.21428	0.02	0.461612	0.02	0.702692	0.602499	1	0	0	0	6e-06	0.001487	0.005318	0.99319	0	5.1e-05	8e-06	0.999941	1.4e-05	0.026283	0.000345	0.973358	0	9e-06	6.4e-05	0.999927	0	4e-05	2.6e-05	0.999933	0	1e-06	1e-06	0.999997	5e-06	0.252305	1.1e-05	0.747679	0	1.1e-05	0.000247	0.999742	0.000275	0.013022	0.015178	0.971525	0
Cdk1 - Chk1	0.02	0.02	1.94514	0.02	0.379614	0.02	0.142777	0.20673	1	0	0	0	0.000307	0.000182	0.846649	0.152862	0	6e-06	0.000173	0.999821	2.2e-05	0.000455	0.094498	0.905026	0	7e-06	8e-06	0.999985	0	1e-06	1e-06	0.999998	0	1e-06	1e-06	0.999998	0	2e-06	2e-06	0.999997	0	1e-06	1e-06	0.999997	0	4.5e-05	9.9e-05	0.999856	0
Cdk1 - Chk2	0.02	0.02	3.53447	0.02	0.300159	0.02	0.176411	0.606366	1	0	0	0	2e-06	0.000478	0.004949	0.994571	0	4e-06	7e-06	0.999988	0	4.1e-05	0.000313	0.999646	0	6e-06	4.9e-05	0.999945	0	1e-06	3.7e-05	0.999962	0	1e-06	1e-06	0.999998	0	2e-06	2.9e-05	0.99997	0	2e-06	0.000165	0.999833	1e-06	3.6e-05	0.009309	0.990654	0
Chk1 - Chk2	0.02	0.02	1.05292	0.02	0.189236	0.02	0.223567	0.600916	1	0	0	0	0.003759	0.869175	0.000499	0.126567	0	0.000134	8e-06	0.999858	3.6e-05	0.07723	0.000315	0.922419	0	8e-06	5.6e-05	0.999936	0	1e-06	4.2e-05	0.999957	0	1e-06	1e-06	0.999998	0	2e-06	3.1e-05	0.999967	0	1e-06	0.000238	0.999761	1e-06	9.2e-05	0.012588	0.987319	0
[truncated: 55 more columns]

## Sheet: LRT results
100 polytomic tree. gain parameter rates (ID:alpha1. alpha2. D:q12. q13. q24. q34) restricted to 0.02. mlt 25
Critical values for χ2:(d.f.: degrees of freedom)	at p≤0.05 d.f.= 9.49 (yellow)	at p≤0.001 d.f.=18.47 (brownish)
	Wee1 - Cdc25				Wee1 - Cdk1				Wee1 - Chk1				Wee1 - Chk2				Cdc25 - Cdk1				Cdc25 - Chk1				Cdc25 - Chk2				Cdk1 - Chk1				Cdk1 - Chk2				Chk1 - Chk2				Cks1 - Wee1				Cks1 - Cdc25				Cks1 - Cdk1
	Independent model (ID) -logLH	Dependent model (D) -logLH	LRT (=2*(D-ID))		Independent model (ID) -logLH	Dependent model (D) -logLH	LRT (=2*(D-ID))		Independent model (ID) -logLH	Dependent model (D) -logLH	LRT (=2*(D-ID))		Independent model (ID) -logLH	Dependent model (D) -logLH	LRT (=2*(D-ID))		Independent model (ID) -logLH	Dependent model (D) -logLH	LRT (=2*(D-ID))		Independent model (ID) -logLH	Dependent model (D) -logLH	LRT (=2*(D-ID))		Independent model (ID) -logLH	Dependent model (D) -logLH	LRT (=2*(D-ID))		Independent model (ID) -logLH	Dependent model (D) -logLH	LRT (=2*(D-ID))		Independent model (ID) -logLH	Dependent model (D) -logLH	LRT (=2*(D-ID))		Independent model (ID) -logLH	Dependent model (D) -logLH	LRT (=2*(D-ID))		Independent model (ID) -logLH	Dependent model (D) -logLH	LRT (=2*(D-ID))		Independent model (ID) -logLH	Dependent model (D) -logLH	LRT (=2*(D-ID))		Independent model (ID) -logLH
	-354.426	-353.276	2.29968		-285.598	-280.762	9.67122		-260.741	-255.952	9.57897		-338.442	-338.255	0.375578		-271.062	-264.368	13.3889		-246.205	-242.865	6.68045		-323.907	-320.687	6.44045		-177.377	-173.811	7.13344		-255.079	-245.686	18.7851		-230.222	-227.396	5.65185		-320.683	-320.142	1.08121		-306.147	-294.378	23.5382		-237.319
[truncated: 23 more columns]

## Sheet: Discrete model rate parameters
Discrete:independent
	Parameter	Trait	Transition
	alpha1	1	0 → 1
	beta1	1	1 → 0
	alpha2	2	0 → 1
	beta2	2	1 → 0
Discrete:dependent
		to
	State	0, 0	0, 1	1, 0	1, 1
from	0, 0	-	q12	q13	-
	0, 1	q21	-	-	q24
	1, 0	q31	-	-	q34
	1, 1	-	q42	q43	-
